# Supplementary material for: N-(4-Chloro-2-nitro­phen­yl)-N-(methyl­sulfon­yl)acetamide
Source: Acta Crystallogr Sect E Struct Rep Online. 2008 Oct 11;64(Pt 11):o2092. doi: 10.1107/S1600536808032157 (PMC2959785; doi:10.1107/S1600536808032157)
Supplement: Supplementary file 2 [file e-64-o2092-Isup2.hkl]

# 
# h,k,l, Fc-squared, Fo-squared, sigma(Fo-squared) and status flag 
# 
data_I
_shelx_title ' IU1_0m in P2(1)/c' 
_shelx_refln_list_code          4 
_shelx_F_calc_maximum      195.42 
_exptl_crystal_F_000       600.00 
_reflns_d_resolution_high  0.7502 
 
loop_ 
 _symmetry_equiv_pos_as_xyz 
 'x, y, z' 
 '-x, y+1/2, -z+1/2' 
 '-x, -y, -z' 
 'x, -y-1/2, z-1/2' 
 
_cell_length_a     9.8071 
_cell_length_b     9.4310 
_cell_length_c    13.5679 
_cell_angle_alpha  90.000 
_cell_angle_beta  105.883 
_cell_angle_gamma  90.000 
 
_shelx_F_squared_multiplier     1.000 
 
loop_ 
 _refln_index_h 
 _refln_index_k 
 _refln_index_l 
 _refln_F_squared_calc 
 _refln_F_squared_meas 
 _refln_F_squared_sigma 
 _refln_observed_status 
   2   0   0     4687.42     4878.21     59.23 o 
   3   0   0     1266.10     1295.52     22.79 o 
   4   0   0      633.09      609.83     12.07 o 
   5   0   0     2552.56     2647.30     42.68 o 
   6   0   0       10.57        3.99      5.71 o 
   7   0   0     2251.45     2205.67     39.06 o 
   8   0   0     2800.44     2740.92     53.14 o 
   9   0   0     1070.38     1022.71     30.38 o 
  10   0   0       22.73       42.38     11.43 o 
  11   0   0       11.81        5.04     18.22 o 
  12   0   0       56.77       82.16     26.70 o 
   1   1   0       84.97       83.30      1.84 o 
   2   1   0     2847.35     2909.81     24.87 o 
   3   1   0       17.10        7.64      2.32 o 
   4   1   0     1876.28     1932.82     21.24 o 
   5   1   0      579.18      582.17      9.24 o 
   6   1   0      289.21      271.62      7.07 o 
   7   1   0      102.93      110.57      5.59 o 
   8   1   0        0.12       -3.31      4.61 o 
   9   1   0       15.16       16.71      6.07 o 
  10   1   0        0.06       -6.71      6.71 o 
  11   1   0      127.80      146.71     14.61 o 
  12   1   0        8.04        6.17     14.98 o 
   0   2   0     2010.05     2065.48     24.32 o 
   1   2   0    15230.03    15532.95    141.96 o 
   2   2   0     6104.62     6075.43     54.37 o 
   3   2   0       11.19       21.50      2.17 o 
   4   2   0     1595.01     1706.22     20.74 o 
   5   2   0     1650.28     1814.47     20.85 o 
   6   2   0      223.10      235.77      7.09 o 
   7   2   0      622.57      602.79     11.51 o 
   8   2   0       29.37       29.95      6.55 o 
   9   2   0      202.10      201.52     16.42 o 
  10   2   0      471.74      511.83     19.96 o 
  11   2   0      181.33      193.94     14.22 o 
  12   2   0      136.20      158.67     16.93 o 
   1   3   0     1173.49     1239.02     13.13 o 
   2   3   0     2581.95     2594.62     24.14 o 
   3   3   0      224.48      269.71      5.21 o 
   4   3   0      258.31      337.20      7.41 o 
   5   3   0       13.76       16.74      2.52 o 
   6   3   0      127.91      135.46      5.13 o 
   7   3   0        4.76        2.01      3.61 o 
   8   3   0       70.50       60.88      6.50 o 
   9   3   0        0.00       -4.88      6.21 o 
  10   3   0      168.77      157.35     11.51 o 
  11   3   0      123.90      124.27     13.07 o 
  12   3   0       12.38       13.43     10.34 o 
   0   4   0     2980.51     3144.17     59.55 o 
   1   4   0     1788.66     1738.19     21.19 o 
   2   4   0      468.75      418.67      7.19 o 
   3   4   0       10.22       11.53      2.11 o 
   4   4   0        0.12       -0.43      2.43 o 
   5   4   0       62.42       78.25      4.46 o 
   6   4   0      319.25      323.16      9.38 o 
   7   4   0      660.53      648.33     14.54 o 
   8   4   0       62.53       76.17      7.84 o 
   9   4   0      198.25      221.07     12.02 o 
  10   4   0      408.76      397.05     16.23 o 
  11   4   0       36.97       56.09     15.24 o 
   1   5   0     1890.21     1909.50     23.40 o 
   2   5   0      397.66      369.95      7.19 o 
   3   5   0       90.22      105.22      4.06 o 
   4   5   0     2166.16     2187.54     28.25 o 
   5   5   0       67.05       74.27      4.38 o 
   6   5   0       21.98       28.65      5.75 o 
   7   5   0       18.77       11.93      5.72 o 
   8   5   0       70.28       67.54      7.80 o 
   9   5   0      256.15      253.55     12.61 o 
  10   5   0       20.39       19.42      8.91 o 
  11   5   0       17.14       22.53      9.38 o 
   0   6   0     1135.10     1039.50     23.40 o 
   1   6   0       69.89       74.25      3.13 o 
   2   6   0       52.02       70.24      3.43 o 
   3   6   0      789.27      756.08     14.12 o 
   4   6   0      739.53      706.90     12.03 o 
   5   6   0      802.70      829.12     17.14 o 
   6   6   0        9.98        8.51      5.95 o 
   7   6   0       72.77       70.03      6.60 o 
   8   6   0      341.37      335.19     16.99 o 
   9   6   0      354.39      364.03     15.86 o 
  10   6   0       17.20       38.48     11.66 o 
  11   6   0       22.47       21.68      9.96 o 
   1   7   0        1.93        4.30      2.88 o 
   2   7   0       26.39       25.96      3.05 o 
   3   7   0     1972.21     1923.54     33.15 o 
   4   7   0      453.37      449.17     16.17 o 
   5   7   0      330.31      317.42     14.37 o 
   6   7   0      165.17      148.82     10.42 o 
   7   7   0       17.08        6.82      6.75 o 
   8   7   0      115.35      117.61     11.45 o 
   9   7   0        4.31       -0.89      8.37 o 
  10   7   0        0.53       -1.92     10.35 o 
   0   8   0       96.34       81.51      6.87 o 
   1   8   0      295.09      286.68      8.05 o 
   2   8   0      370.42      373.85      9.31 o 
   3   8   0       55.67       51.15      6.67 o 
   4   8   0       41.14       33.63      9.21 o 
   5   8   0       23.51       17.43      6.22 o 
   6   8   0        5.07       13.74      6.65 o 
   7   8   0      104.30      104.29     10.13 o 
   8   8   0       52.55       60.84      9.73 o 
   9   8   0       31.47       25.47      9.43 o 
   1   9   0       98.92      108.33      6.74 o 
   2   9   0        0.04       -3.50      4.25 o 
   3   9   0        0.72       -4.14      4.14 o 
   4   9   0       28.07       39.06      5.85 o 
   5   9   0      139.74      143.22     12.27 o 
   6   9   0        6.56        4.93      6.36 o 
   7   9   0        0.17        6.23     14.40 o 
   8   9   0       98.99      115.60     14.54 o 
   0  10   0       20.64        9.96      8.00 o 
   1  10   0       89.24       60.74      7.19 o 
   2  10   0        6.07       -6.28      7.73 o 
   3  10   0       16.00       19.98      6.21 o 
   4  10   0        3.63        2.58      4.49 o 
   5  10   0        0.16        3.72      5.30 o 
   6  10   0        6.38        5.53      6.50 o 
   7  10   0        7.35        3.35      7.55 o 
   1  11   0        1.37       -1.81      5.19 o 
   2  11   0       32.51       36.45     10.14 o 
   3  11   0        0.11       -7.89     11.72 o 
   4  11   0      243.82      296.67     38.56 o 
   5  11   0        6.64       -2.20     11.23 o 
   6  11   0       26.42       27.01     10.57 o 
   0  12   0       20.22       23.56     13.14 o 
   1  12   0       22.63       15.77     19.38 o 
   2  12   0        5.93        5.37      9.57 o 
   3  12   0       25.70       28.46     22.13 o 
 -12   1   1      309.10      281.39     27.59 o 
 -11   1   1       77.39       71.52     10.75 o 
 -10   1   1       81.09       80.43      8.36 o 
  -9   1   1       22.00       22.12      5.40 o 
  -8   1   1      528.91      513.02     12.37 o 
  -7   1   1      272.03      243.14      8.12 o 
  -6   1   1      173.35      167.50      5.69 o 
  -5   1   1       80.69       92.19      3.88 o 
  -4   1   1     1665.54     1653.65     17.75 o 
  -3   1   1     4852.78     4889.80     44.51 o 
  -2   1   1      737.52      710.33      7.81 o 
  -1   1   1     5135.68     5128.99     47.62 o 
   0   1   1     2595.60     2669.73     38.67 o 
   1   1   1     8572.55     8537.72     75.49 o 
   2   1   1     5221.99     5120.64     44.37 o 
   3   1   1       13.17       -1.73      1.73 o 
   4   1   1       12.16        3.20      2.17 o 
   5   1   1       19.09        8.76      2.91 o 
   6   1   1        2.32        7.32      3.60 o 
   7   1   1      133.77      143.26      6.20 o 
   8   1   1      144.64      145.85      7.44 o 
   9   1   1      617.08      618.14     18.35 o 
  10   1   1      452.06      451.40     21.70 o 
  11   1   1      333.85      342.80     20.32 o 
  12   1   1       70.64       67.69     19.42 o 
 -12   2   1       79.80       97.23     14.34 o 
 -11   2   1      252.38      287.43     16.87 o 
 -10   2   1      196.12      176.11     12.79 o 
  -9   2   1      347.83      316.72     15.78 o 
  -8   2   1      160.83      175.78      8.10 o 
  -7   2   1        4.01        6.03      4.18 o 
  -6   2   1     1147.84     1119.31     15.02 o 
  -5   2   1      402.71      484.88      8.24 o 
  -4   2   1      101.81       79.74      3.14 o 
  -3   2   1     7678.16     7971.39     77.59 o 
  -2   2   1     1268.69     1403.62     13.71 o 
  -1   2   1     8523.56     8484.64     89.76 o 
   0   2   1      415.57      376.21      4.32 o 
   1   2   1     2242.25     2142.40     19.87 o 
   2   2   1       17.19       18.18      1.90 o 
   3   2   1       10.41        9.82      2.36 o 
   4   2   1     5125.41     5436.52     54.53 o 
   5   2   1      116.53      125.77      4.48 o 
   6   2   1        0.88        1.95      4.01 o 
   7   2   1      173.45      172.21      6.59 o 
   8   2   1      666.95      625.80     16.93 o 
   9   2   1       69.06       46.21      8.12 o 
  10   2   1       22.51       24.58      9.68 o 
  11   2   1       11.99        9.04     14.78 o 
  12   2   1       10.17        9.00     16.40 o 
 -12   3   1       25.57       40.53     12.86 o 
 -11   3   1       95.69      104.30     12.50 o 
 -10   3   1      170.52      166.03     11.48 o 
  -9   3   1      204.27      223.80     11.80 o 
  -8   3   1      356.31      346.61      9.80 o 
  -7   3   1      411.85      419.64     11.77 o 
  -6   3   1      278.90      300.89      7.30 o 
  -5   3   1     2286.37     2268.03     27.80 o 
  -4   3   1      165.95      176.86      5.69 o 
  -3   3   1     1330.13     1466.76     16.08 o 
  -2   3   1     7671.17     7690.77     78.12 o 
  -1   3   1       41.47       39.29      2.91 o 
   0   3   1     4742.60     4723.01     43.93 o 
   1   3   1       34.93       22.20      1.46 o 
   2   3   1      930.60     1007.35     11.61 o 
   3   3   1     3910.02     3915.61     41.87 o 
   4   3   1      290.15      400.68      8.46 o 
   5   3   1       36.07       47.58      4.17 o 
   6   3   1        6.74       -3.20      4.56 o 
   7   3   1      246.93      222.35      7.27 o 
   8   3   1     1391.09     1362.65     26.92 o 
   9   3   1      685.68      684.55     24.93 o 
  10   3   1       68.42       63.89     10.68 o 
  11   3   1      308.57      316.16     20.52 o 
 -12   4   1        3.62       -0.56      9.77 o 
 -11   4   1      456.26      463.64     18.42 o 
 -10   4   1        7.45       10.14      7.36 o 
  -9   4   1        0.13       -2.55      6.30 o 
  -8   4   1       54.17       70.89      7.61 o 
  -7   4   1        2.00        2.42      2.85 o 
  -6   4   1     1016.43     1052.57     14.83 o 
  -5   4   1      404.01      373.66      8.09 o 
  -4   4   1      606.69      652.73      8.98 o 
  -3   4   1      659.35      662.13      9.89 o 
  -2   4   1     3118.03     3054.73     38.83 o 
  -1   4   1        0.09       -2.42      2.42 o 
   0   4   1     5128.63     5349.15     57.31 o 
   1   4   1      516.98      439.92      5.75 o 
   2   4   1      186.28      198.91      3.92 o 
   3   4   1     1842.10     2001.89     24.00 o 
   4   4   1      343.53      317.88      7.17 o 
   5   4   1       90.48       96.66      5.57 o 
   6   4   1      688.49      609.92     12.09 o 
   7   4   1       41.08       48.90      6.98 o 
   8   4   1       57.08       42.18      7.05 o 
   9   4   1      220.04      206.46     11.96 o 
  10   4   1      163.38      162.67     12.08 o 
  11   4   1       85.20       93.77     12.45 o 
 -11   5   1        0.05       -8.33      8.33 o 
 -10   5   1        1.44       -0.04      7.37 o 
  -9   5   1       45.29       38.29      7.88 o 
  -8   5   1      149.19      107.21      8.21 o 
  -7   5   1     1202.29     1225.46     25.71 o 
  -6   5   1      250.93      232.96      7.86 o 
  -5   5   1      143.02      146.51      4.85 o 
  -4   5   1      795.89      817.82     14.51 o 
  -3   5   1      856.42      814.70     13.34 o 
  -2   5   1        0.69        1.76      1.80 o 
  -1   5   1     2350.40     2452.32     29.44 o 
   0   5   1      690.24      805.54     10.28 o 
   1   5   1        7.87        5.51      2.07 o 
   2   5   1     1143.91     1059.66     14.68 o 
   3   5   1      201.22      218.63      7.64 o 
   4   5   1       49.80       56.22      4.04 o 
   5   5   1      441.97      436.70     10.98 o 
   6   5   1       78.21       53.83      6.49 o 
   7   5   1      741.22      691.13     17.01 o 
   8   5   1      194.54      183.67     13.46 o 
   9   5   1        1.18        2.08      6.75 o 
  10   5   1      452.30      419.94     24.58 o 
  11   5   1      161.25      207.89     15.37 o 
 -11   6   1      136.80      156.94     14.33 o 
 -10   6   1      114.98      103.85     10.70 o 
  -9   6   1        1.23       11.59      7.08 o 
  -8   6   1       47.34       40.94      8.98 o 
  -7   6   1       24.69       22.08      6.76 o 
  -6   6   1        0.75       -5.27      5.27 o 
  -5   6   1      852.31      802.04     16.49 o 
  -4   6   1       10.81        4.38      3.51 o 
  -3   6   1     1745.40     1694.75     24.03 o 
  -2   6   1     2122.23     2151.48     40.23 o 
  -1   6   1     2189.69     2188.50     26.83 o 
   0   6   1      963.57      964.61     15.65 o 
   1   6   1       17.38       11.67      2.48 o 
   2   6   1      101.29      103.04      4.09 o 
   3   6   1       10.04        3.08      3.04 o 
   4   6   1        0.07       -4.21      4.21 o 
   5   6   1        1.93        7.04      5.46 o 
   6   6   1       21.71       18.69      5.82 o 
   7   6   1      108.11      112.09      7.99 o 
   8   6   1      219.99      224.85     11.64 o 
   9   6   1       19.70       14.45     14.17 o 
  10   6   1        1.99       -2.09      8.51 o 
 -10   7   1        0.19       -4.45      9.27 o 
  -9   7   1        8.18       12.82     12.12 o 
  -8   7   1       50.38       36.70      8.94 o 
  -7   7   1      506.80      526.90     18.68 o 
  -6   7   1      129.90      110.68      9.61 o 
  -5   7   1      413.60      407.14     14.31 o 
  -4   7   1      385.23      381.74     10.57 o 
  -3   7   1      611.66      568.86     11.39 o 
  -2   7   1      111.55      121.60      6.59 o 
  -1   7   1       13.79        5.66      2.35 o 
   0   7   1      112.08      118.41      4.95 o 
   1   7   1      396.04      378.39      8.92 o 
   2   7   1       19.63       18.46      3.03 o 
   3   7   1       99.43       94.51      7.52 o 
   4   7   1     1488.61     1406.59     29.96 o 
   5   7   1      155.34      147.21      9.62 o 
   6   7   1       10.16        0.27      6.43 o 
   7   7   1       11.10       16.47      7.80 o 
   8   7   1        2.84        9.84      7.86 o 
   9   7   1       92.98       92.49     13.40 o 
  10   7   1       24.04       25.38      8.42 o 
  -9   8   1      191.12      228.51     18.73 o 
  -8   8   1       24.43       19.98      8.56 o 
  -7   8   1       49.23       45.02      8.31 o 
  -6   8   1      147.82      165.40     10.47 o 
  -5   8   1      157.87      151.93      9.00 o 
  -4   8   1      494.44      457.25     11.48 o 
  -3   8   1      671.90      615.01     21.93 o 
  -2   8   1      111.79      124.40      8.49 o 
  -1   8   1     1114.62     1086.43     19.80 o 
   0   8   1      243.76      235.77      8.67 o 
   1   8   1        0.23        2.05      3.36 o 
   2   8   1       21.17       21.26      4.09 o 
   3   8   1      119.03      110.13     11.71 o 
   4   8   1      180.33      194.65     15.80 o 
   5   8   1       11.61        4.95      7.94 o 
   6   8   1       26.83       50.28      9.58 o 
   7   8   1      135.38      152.43     11.80 o 
   8   8   1      201.79      181.04     13.33 o 
   9   8   1       23.46       34.62     10.61 o 
  -8   9   1       67.10       69.01     10.06 o 
  -7   9   1        0.98       -4.91      8.34 o 
  -6   9   1      120.72      127.01      9.48 o 
  -5   9   1       98.57      109.89      8.19 o 
  -4   9   1        0.69        2.09      7.15 o 
  -3   9   1       14.01       15.48      6.59 o 
  -2   9   1        6.07       12.76      7.44 o 
  -1   9   1       23.08       17.61      4.16 o 
   0   9   1      163.44      149.31      7.72 o 
   1   9   1        2.24       -4.12      4.12 o 
   2   9   1       23.69       21.92      4.74 o 
   3   9   1      267.26      254.73     18.93 o 
   4   9   1       45.47       42.15      6.37 o 
   5   9   1        2.37        9.82      6.08 o 
   6   9   1        8.33       -4.64      6.53 o 
   7   9   1       36.35       31.45     10.54 o 
   8   9   1       70.75      110.11     13.71 o 
  -7  10   1       85.03       93.41      9.65 o 
  -6  10   1       16.36       14.08     10.78 o 
  -5  10   1       14.13       23.13      9.12 o 
  -4  10   1       22.43       11.08      7.49 o 
  -3  10   1      158.61      170.31     15.42 o 
  -2  10   1      427.66      402.60     20.93 o 
  -1  10   1        5.46       -4.63      4.63 o 
   0  10   1       42.68       49.92      5.93 o 
   1  10   1       59.66       71.35      6.60 o 
   2  10   1        0.03       -0.62      5.08 o 
   3  10   1      214.68      232.72     11.94 o 
   4  10   1       11.39       13.15     10.69 o 
   5  10   1       54.80       66.25      7.76 o 
   6  10   1      333.10      347.34     15.19 o 
   7  10   1       57.23       83.00     10.85 o 
  -6  11   1        1.60        6.51      9.60 o 
  -5  11   1       10.20       -2.31      8.19 o 
  -4  11   1        1.69       -8.96     19.96 o 
  -3  11   1      122.42      135.74     15.12 o 
  -2  11   1        0.22        3.57      8.53 o 
  -1  11   1        0.00       -5.12      5.12 o 
   0  11   1       20.05        6.78      5.13 o 
   1  11   1        0.86        2.82      5.61 o 
   2  11   1      121.92      143.02      9.70 o 
   3  11   1        6.59        3.31      5.90 o 
   4  11   1        0.10        5.63      7.12 o 
   5  11   1       37.99       36.56     17.67 o 
  -3  12   1       12.91        1.19     15.95 o 
  -2  12   1       92.38      123.17     14.86 o 
  -1  12   1      116.05      136.85     15.23 o 
   0  12   1       15.59        3.16      7.03 o 
   1  12   1        0.41       -5.30      5.96 o 
   2  12   1        4.26        2.23      9.47 o 
   3  12   1        5.17        7.81     10.95 o 
 -12   0   2        3.90       36.93     23.64 o 
 -11   0   2      307.64      298.06     21.56 o 
 -10   0   2       94.03      101.06     11.33 o 
  -9   0   2       50.80       76.39      9.67 o 
  -8   0   2     2887.11     2907.60     49.96 o 
  -7   0   2       86.96       71.84      7.15 o 
  -6   0   2      867.91      905.87     19.24 o 
  -5   0   2     2235.00     2071.50     35.10 o 
  -4   0   2     1098.22     1185.36     19.19 o 
  -3   0   2     4058.74     3943.09     53.50 o 
  -2   0   2      769.32      827.09     13.03 o 
  -1   0   2    10687.23    10744.27    170.44 o 
   0   0   2     1475.82     1437.78     24.50 o 
   1   0   2        2.48       -0.90      2.01 o 
   2   0   2     4175.94     4290.99     53.03 o 
   3   0   2       31.76       30.01      3.76 o 
   4   0   2     3620.33     3682.67     63.10 o 
   5   0   2      180.27      193.28     15.53 o 
   6   0   2     1186.69     1150.49     25.98 o 
   7   0   2      867.59      794.74     31.41 o 
   8   0   2     1599.84     1525.86     39.09 o 
   9   0   2      212.36      231.40     28.74 o 
  10   0   2      187.05      196.33     15.05 o 
  11   0   2        9.84        1.51     19.34 o 
  12   0   2      530.96      546.15     51.78 o 
 -12   1   2       45.51       55.95     13.14 o 
 -11   1   2       88.93      109.42     11.50 o 
 -10   1   2       25.03       16.42      6.68 o 
  -9   1   2       75.58       67.82      6.49 o 
  -8   1   2     1126.74     1058.78     18.60 o 
  -7   1   2       28.48       18.61      3.65 o 
  -6   1   2      152.34      159.55      5.50 o 
  -5   1   2     1228.84     1199.50     15.93 o 
  -4   1   2     1183.53     1152.46     13.87 o 
  -3   1   2     2166.76     2113.85     20.50 o 
  -2   1   2       55.04       61.75      3.03 o 
  -1   1   2     6208.17     6257.51     70.68 o 
   0   1   2     1290.70     1215.24     19.36 o 
   1   1   2      127.31      116.17      2.70 o 
   2   1   2     1229.45     1308.06     13.49 o 
   3   1   2      407.39      451.34      6.50 o 
   4   1   2       83.47       75.69      3.61 o 
   5   1   2        0.27        3.59      2.80 o 
   6   1   2     2945.44     2934.07     34.52 o 
   7   1   2      320.44      333.00      9.48 o 
   8   1   2       25.15       12.28      5.96 o 
   9   1   2       18.36       22.28      5.80 o 
  10   1   2      298.57      293.16     15.64 o 
  11   1   2      192.85      196.64     25.95 o 
  12   1   2       63.77       64.06     19.91 o 
 -12   2   2      206.28      244.75     19.74 o 
 -11   2   2      141.66      159.65     13.36 o 
 -10   2   2        6.41        1.04      6.89 o 
  -9   2   2        4.86        2.87      5.35 o 
  -8   2   2        0.92       -4.20      4.20 o 
  -7   2   2      939.99      926.40     13.90 o 
  -6   2   2      214.54      207.67      5.90 o 
  -5   2   2      669.07      767.06     11.57 o 
  -4   2   2      383.24      317.67      9.08 o 
  -3   2   2     8406.84     8419.78     78.19 o 
  -2   2   2     2818.96     2894.92     27.81 o 
  -1   2   2      353.52      348.91      5.13 o 
   0   2   2     2713.37     2709.11     26.82 o 
   1   2   2     1004.04      985.67     11.23 o 
   2   2   2     1150.72     1119.47     13.13 o 
   3   2   2     2052.08     2213.37     22.77 o 
   4   2   2        8.74       13.58      2.96 o 
   5   2   2     2043.22     2053.02     23.62 o 
   6   2   2     1867.67     1847.27     23.67 o 
   7   2   2       82.92       85.20      6.12 o 
   8   2   2      484.90      441.77     11.99 o 
   9   2   2      161.96      149.51     20.89 o 
  10   2   2       41.59       49.99     11.47 o 
  11   2   2      189.78      194.05     14.73 o 
 -12   3   2       10.38        8.44     10.00 o 
 -11   3   2        0.99        4.75      8.38 o 
 -10   3   2       50.07       53.41      8.56 o 
  -9   3   2      214.10      191.99     11.05 o 
  -8   3   2        1.11       -5.46      6.05 o 
  -7   3   2       23.78       25.24      4.50 o 
  -6   3   2      216.55      214.38      6.75 o 
  -5   3   2       25.49       16.65      3.57 o 
  -4   3   2      284.35      320.61      6.99 o 
  -3   3   2      834.68      938.70     11.68 o 
  -2   3   2     1297.40     1378.74     17.78 o 
  -1   3   2       48.07       39.46      2.23 o 
   0   3   2       82.53       82.68      2.36 o 
   1   3   2      909.92      957.85     11.00 o 
   2   3   2      177.81      171.38      4.27 o 
   3   3   2      285.70      266.48      5.87 o 
   4   3   2      334.21      331.75      7.46 o 
   5   3   2      201.60      214.43      8.08 o 
   6   3   2        0.19        6.81      4.13 o 
   7   3   2      134.60      142.79      8.06 o 
   8   3   2       85.94       90.70      8.22 o 
   9   3   2       39.36       26.37      7.66 o 
  10   3   2       89.42       83.93     12.92 o 
  11   3   2       65.11       62.90     11.41 o 
 -12   4   2      196.19      207.86     19.88 o 
 -11   4   2       97.59       92.82     10.78 o 
 -10   4   2      231.79      236.44     12.84 o 
  -9   4   2       32.41       33.49      7.47 o 
  -8   4   2      143.05      151.70      8.87 o 
  -7   4   2       38.55       33.77      4.57 o 
  -6   4   2       27.25       26.27      3.92 o 
  -5   4   2      300.38      290.80      7.46 o 
  -4   4   2     1457.26     1453.15     18.70 o 
  -3   4   2      991.31     1081.09     15.38 o 
  -2   4   2     2483.58     2468.12     38.70 o 
  -1   4   2      669.95      618.58     10.31 o 
   0   4   2     1630.99     1746.72     21.50 o 
   1   4   2      694.55      693.20      8.59 o 
   2   4   2     2103.56     2171.90     25.27 o 
   3   4   2      774.12      786.81     11.78 o 
   4   4   2      729.57      707.29     17.89 o 
   5   4   2      424.86      400.32      9.78 o 
   6   4   2      458.85      444.45     11.90 o 
   7   4   2      754.47      693.35     17.44 o 
   8   4   2        2.03        6.04      6.16 o 
   9   4   2        8.69        3.85      7.09 o 
  10   4   2      148.34      154.44     21.76 o 
  11   4   2        7.39       -5.17     11.86 o 
 -11   5   2       10.07       10.99      8.98 o 
 -10   5   2       79.51      100.61      9.93 o 
  -9   5   2      180.54      172.39     10.73 o 
  -8   5   2       15.67       16.05      6.45 o 
  -7   5   2       18.04       13.19      6.48 o 
  -6   5   2        6.51       -0.98      3.62 o 
  -5   5   2        3.29       -2.19      3.77 o 
  -4   5   2       26.67       19.61      3.49 o 
  -3   5   2     1570.62     1563.00     22.13 o 
  -2   5   2       53.25       50.17      4.73 o 
  -1   5   2        0.65       -1.74      1.74 o 
   0   5   2      952.28      987.81     13.44 o 
   1   5   2       58.28       65.99      2.69 o 
   2   5   2      273.03      273.27      5.05 o 
   3   5   2       63.90       68.02      3.76 o 
   4   5   2       12.29        7.70      3.35 o 
   5   5   2       26.66       14.32      4.18 o 
   6   5   2      422.91      447.19     13.33 o 
   7   5   2       31.44       31.65      6.65 o 
   8   5   2      206.33      204.32     10.78 o 
   9   5   2       49.48       61.80      9.78 o 
  10   5   2        7.12        3.58      8.83 o 
  11   5   2      204.51      198.83     22.40 o 
 -11   6   2       10.35       14.55     11.25 o 
 -10   6   2      197.55      164.49     22.74 o 
  -9   6   2       27.39       29.72     11.15 o 
  -8   6   2       11.86       16.18      7.17 o 
  -7   6   2      131.23      145.73     10.83 o 
  -6   6   2       12.01        6.81      5.80 o 
  -5   6   2      789.55      791.48     16.16 o 
  -4   6   2      810.36      810.87     14.27 o 
  -3   6   2      253.38      244.38      9.38 o 
  -2   6   2     1184.37     1125.46     20.99 o 
  -1   6   2       85.33       86.09      3.89 o 
   0   6   2      592.29      633.10      9.18 o 
   1   6   2       41.40       59.79      3.13 o 
   2   6   2       16.98        9.72      2.87 o 
   3   6   2      567.81      542.37     15.30 o 
   4   6   2      227.03      205.47      6.10 o 
   5   6   2      285.84      301.68     10.12 o 
   6   6   2       50.73       54.18      6.76 o 
   7   6   2      786.86      775.33     22.26 o 
   8   6   2       46.83       33.03      7.68 o 
   9   6   2       41.71       47.21      9.57 o 
  10   6   2       35.24       32.79     12.59 o 
 -10   7   2        0.02       -8.94      8.94 o 
  -9   7   2        8.12        8.04      9.04 o 
  -8   7   2      315.66      327.71     15.49 o 
  -7   7   2        2.69       -4.55      6.23 o 
  -6   7   2      141.26      158.87     10.17 o 
  -5   7   2        9.54       10.37      4.39 o 
  -4   7   2     1297.73     1270.18     21.29 o 
  -3   7   2      449.65      460.12     14.97 o 
  -2   7   2      373.61      370.76     11.12 o 
  -1   7   2       69.88       75.71      3.45 o 
   0   7   2      206.84      222.54      6.83 o 
   1   7   2     1320.37     1294.07     22.19 o 
   2   7   2      102.42       95.96      4.69 o 
   3   7   2        2.05        0.09      4.41 o 
   4   7   2      103.18       96.55      8.15 o 
   5   7   2      335.28      295.47     18.36 o 
   6   7   2      342.76      320.50     14.41 o 
   7   7   2       11.38       17.11      5.80 o 
   8   7   2        0.00       -1.27      6.37 o 
   9   7   2      371.63      383.61     28.31 o 
  -9   8   2       47.17       53.26     10.20 o 
  -8   8   2        1.40       -9.63      9.63 o 
  -7   8   2       49.56       59.25      8.62 o 
  -6   8   2      163.11      140.86      9.73 o 
  -5   8   2       48.39       42.01      7.71 o 
  -4   8   2     1213.26     1210.37     32.87 o 
  -3   8   2      418.30      399.40     16.31 o 
  -2   8   2        0.50       -5.47      5.47 o 
  -1   8   2        2.18        5.61      3.46 o 
   0   8   2      339.35      354.00      9.99 o 
   1   8   2       49.63       45.39      4.82 o 
   2   8   2      530.33      544.64     14.89 o 
   3   8   2      490.03      458.95     14.13 o 
   4   8   2      172.63      155.21      9.52 o 
   5   8   2      314.16      313.33     13.53 o 
   6   8   2       86.53       92.12      9.69 o 
   7   8   2       69.60       69.78      9.78 o 
   8   8   2       33.17       27.20     12.75 o 
   9   8   2       23.99       -0.52     10.01 o 
  -9   9   2       35.13       32.84      9.70 o 
  -8   9   2       40.19       30.89      8.74 o 
  -7   9   2       49.18       42.84      8.08 o 
  -6   9   2      569.57      602.47     18.17 o 
  -5   9   2      407.56      354.36     18.12 o 
  -4   9   2        2.10       -2.96     10.18 o 
  -3   9   2        6.04        5.21      6.45 o 
  -2   9   2      268.24      265.49     24.47 o 
  -1   9   2      330.38      351.60     10.74 o 
   0   9   2      405.26      391.76     12.50 o 
   1   9   2       52.52       50.15      5.88 o 
   2   9   2       17.18       22.14      5.05 o 
   3   9   2       94.86       98.88      9.60 o 
   4   9   2       63.81       64.48      8.25 o 
   5   9   2       13.62       18.85      6.84 o 
   6   9   2      100.50      107.46     10.11 o 
   7   9   2       79.27       78.26     10.50 o 
   8   9   2      273.20      324.31     17.23 o 
  -7  10   2       19.40        6.92     10.24 o 
  -6  10   2       24.09       15.23      9.91 o 
  -5  10   2       49.30       46.38     10.25 o 
  -4  10   2        2.53       -2.19      7.38 o 
  -3  10   2        2.96       -0.12      5.10 o 
  -2  10   2      115.95      102.98     13.91 o 
  -1  10   2       16.83       12.94      7.86 o 
   0  10   2        9.61        5.52      4.78 o 
   1  10   2        3.36        0.94      4.78 o 
   2  10   2        0.49        3.46      5.75 o 
   3  10   2       46.21       45.51      7.57 o 
   4  10   2       67.24       60.96      8.87 o 
   5  10   2        8.83        6.83      8.02 o 
   6  10   2        0.89       -0.82      8.08 o 
   7  10   2       10.54        2.25      8.15 o 
  -6  11   2       34.16       21.08     10.25 o 
  -5  11   2      253.58      256.20     15.48 o 
  -4  11   2        2.92        6.62     12.65 o 
  -3  11   2        0.75        2.26      9.26 o 
  -2  11   2        8.90        5.78      9.36 o 
  -1  11   2      135.62      112.65     18.23 o 
   0  11   2       50.84       64.75      7.43 o 
   1  11   2       26.68       30.93      7.00 o 
   2  11   2       14.30       17.00      9.29 o 
   3  11   2        1.44        1.20      6.25 o 
   4  11   2        2.16        3.94     10.73 o 
   5  11   2       67.55       82.10     10.52 o 
  -3  12   2       42.45       30.72     12.04 o 
  -2  12   2        1.15       -0.51      9.61 o 
  -1  12   2        4.84       -2.17      8.79 o 
   0  12   2        3.24       13.02     11.59 o 
   1  12   2       21.11       29.56      8.24 o 
   2  12   2        5.72        8.18      7.02 o 
   3  12   2       78.62       88.75     15.09 o 
 -12   1   3       34.88       14.49     11.05 o 
 -11   1   3      253.41      246.87     12.65 o 
 -10   1   3       59.01       62.23      7.96 o 
  -9   1   3      750.93      752.93     16.66 o 
  -8   1   3      519.37      530.21     12.07 o 
  -7   1   3       38.82       25.99      4.23 o 
  -6   1   3       92.56       84.94      4.49 o 
  -5   1   3      531.23      535.95      9.70 o 
  -4   1   3      266.54      262.99      5.85 o 
  -3   1   3      754.56      730.16      9.44 o 
  -2   1   3     7851.24     7703.83     82.23 o 
  -1   1   3      659.03      709.96     13.18 o 
   0   1   3    11054.73    11063.84    123.75 o 
   1   1   3        8.36       17.62      2.96 o 
   2   1   3      101.99      106.22      3.31 o 
   3   1   3     1223.75     1419.61     17.49 o 
   4   1   3       83.65       79.22      4.28 o 
   5   1   3      110.32       97.21      4.75 o 
   6   1   3     1345.38     1276.65     18.30 o 
   7   1   3       38.87       37.18      5.10 o 
   8   1   3      462.82      478.44     13.72 o 
   9   1   3      225.51      240.54     19.27 o 
  10   1   3       85.69       99.26     11.31 o 
  11   1   3        1.14       11.09     15.36 o 
 -12   2   3        3.83        2.87     10.59 o 
 -11   2   3       80.38       61.85     11.13 o 
 -10   2   3        2.51       -5.51      5.51 o 
  -9   2   3      225.18      218.06     10.89 o 
  -8   2   3       37.34       33.75      5.29 o 
  -7   2   3       16.79       12.19      3.88 o 
  -6   2   3       83.33       89.49      4.83 o 
  -5   2   3       39.66       29.08      3.51 o 
  -4   2   3      375.12      435.85      8.18 o 
  -3   2   3      643.63      671.87     10.08 o 
  -2   2   3       74.56       58.08      2.39 o 
  -1   2   3     3969.75     3951.89     42.98 o 
   0   2   3     1756.46     1809.90     25.56 o 
   1   2   3     1402.45     1406.09     15.54 o 
   2   2   3       13.13       10.49      2.53 o 
   3   2   3      319.57      300.00      6.10 o 
   4   2   3      266.66      266.09      6.39 o 
   5   2   3        2.43        3.03      3.34 o 
   6   2   3      620.25      602.74     13.64 o 
   7   2   3        1.57       -6.38      6.38 o 
   8   2   3      179.01      201.91     10.22 o 
   9   2   3      304.64      318.60     15.92 o 
  10   2   3        2.00       13.35      8.49 o 
  11   2   3       25.82       24.26     10.39 o 
 -12   3   3        0.11       -1.79      9.38 o 
 -11   3   3      264.93      299.26     16.81 o 
 -10   3   3      555.73      608.34     38.66 o 
  -9   3   3       63.36       77.71      7.32 o 
  -8   3   3      212.44      224.91      8.16 o 
  -7   3   3      769.14      754.20     12.74 o 
  -6   3   3     1745.57     1773.00     25.28 o 
  -5   3   3     1528.65     1744.10     24.01 o 
  -4   3   3      582.78      641.93     10.82 o 
  -3   3   3       21.34       16.26      2.25 o 
  -2   3   3        1.46        8.50      2.24 o 
  -1   3   3     2162.41     2047.71     23.25 o 
   0   3   3     3998.49     4358.35     47.25 o 
   1   3   3      169.87      196.85      4.83 o 
   2   3   3     1154.02     1137.87     14.42 o 
   3   3   3     1149.63     1263.04     15.68 o 
   4   3   3     1711.50     1706.99     22.71 o 
   5   3   3      195.65      217.63      6.92 o 
   6   3   3      198.25      205.57      7.89 o 
   7   3   3     1729.29     1684.45     30.47 o 
   8   3   3      115.39      110.82     10.78 o 
   9   3   3       44.53       26.67     10.08 o 
  10   3   3      384.85      417.40     19.64 o 
  11   3   3       13.01        4.50      9.44 o 
 -12   4   3       25.82       27.29     12.09 o 
 -11   4   3       32.22       33.24      8.48 o 
 -10   4   3        3.75        4.82      7.06 o 
  -9   4   3       86.99       77.97      8.88 o 
  -8   4   3      667.47      620.18     14.27 o 
  -7   4   3      265.72      264.37      8.28 o 
  -6   4   3       12.42       17.74      3.96 o 
  -5   4   3      265.61      256.64      8.30 o 
  -4   4   3     1051.77      984.08     16.38 o 
  -3   4   3      119.84      131.07      4.56 o 
  -2   4   3     1843.10     1974.62     24.84 o 
  -1   4   3     2544.66     2731.87     35.00 o 
   0   4   3      864.12      903.50     13.52 o 
   1   4   3      836.58      828.27     13.87 o 
   2   4   3      179.05      152.26      5.86 o 
   3   4   3      123.29       98.46      5.74 o 
   4   4   3     2005.37     1898.98     26.01 o 
   5   4   3      408.02      399.80     10.12 o 
   6   4   3      184.22      171.66      8.10 o 
   7   4   3      173.81      167.48      9.62 o 
   8   4   3      335.18      305.72     19.53 o 
   9   4   3      147.65      166.82     18.48 o 
  10   4   3       10.76       25.17      9.27 o 
  11   4   3       18.27       12.58     12.44 o 
 -11   5   3       20.74       16.61     15.47 o 
 -10   5   3       94.87       90.66     14.45 o 
  -9   5   3      230.63      267.13     14.78 o 
  -8   5   3      259.51      251.56     12.18 o 
  -7   5   3      208.52      234.43     12.46 o 
  -6   5   3      370.15      369.29     11.25 o 
  -5   5   3     1214.08     1240.19     21.68 o 
  -4   5   3       26.14       26.23      3.56 o 
  -3   5   3      415.83      382.17      8.03 o 
  -2   5   3        8.04        7.22      3.86 o 
  -1   5   3      518.87      519.52      9.78 o 
   0   5   3       45.19       21.48      2.66 o 
   1   5   3       25.64       22.49      2.41 o 
   2   5   3      294.19      309.17      6.75 o 
   3   5   3       66.02       75.75      4.24 o 
   4   5   3       71.96       54.68      4.42 o 
   5   5   3     1244.25     1242.62     28.70 o 
   6   5   3      120.57      134.24      8.40 o 
   7   5   3      552.05      475.52     14.69 o 
   8   5   3      160.39      193.11     10.94 o 
   9   5   3      394.52      370.00     20.02 o 
  10   5   3        2.95      -16.82     20.27 o 
 -11   6   3       26.75       34.54     13.35 o 
 -10   6   3       58.69       43.59     11.54 o 
  -9   6   3       58.12       76.06     18.17 o 
  -8   6   3       12.97        8.59      6.80 o 
  -7   6   3       17.22       27.46      6.75 o 
  -6   6   3     1516.71     1478.36     29.27 o 
  -5   6   3      219.88      190.63     10.18 o 
  -4   6   3       40.66       44.49      3.97 o 
  -3   6   3     1553.40     1553.30     28.29 o 
  -2   6   3       67.36       91.46      7.06 o 
  -1   6   3      708.96      738.69     12.02 o 
   0   6   3        0.51        1.25      2.51 o 
   1   6   3       76.69       88.47      3.47 o 
   2   6   3      501.26      517.59      8.28 o 
   3   6   3     1645.40     1654.55     22.72 o 
   4   6   3        1.92        1.60      4.57 o 
   5   6   3      432.46      407.70     12.18 o 
   6   6   3      433.83      370.02     13.47 o 
   7   6   3        1.41       -3.37      6.43 o 
   8   6   3        7.78        5.27      6.86 o 
   9   6   3       29.91       35.55     10.80 o 
  10   6   3        8.78        0.84     10.41 o 
 -10   7   3        7.63       13.87     10.14 o 
  -9   7   3       26.58       14.12      9.36 o 
  -8   7   3       61.03       57.32      9.15 o 
  -7   7   3      167.73      177.53     11.45 o 
  -6   7   3       10.17        7.29      6.08 o 
  -5   7   3     1029.13     1031.45     20.40 o 
  -4   7   3       35.18       32.08      4.73 o 
  -3   7   3      303.72      293.48     14.27 o 
  -2   7   3      715.89      677.85     18.79 o 
  -1   7   3      576.99      582.68     16.22 o 
   0   7   3      682.10      661.76     12.54 o 
   1   7   3      319.26      329.13      7.77 o 
   2   7   3      101.90      104.82      5.63 o 
   3   7   3      183.48      162.72      9.29 o 
   4   7   3       66.75       67.88      6.72 o 
   5   7   3      408.59      402.62     12.47 o 
   6   7   3       71.40       56.08      7.02 o 
   7   7   3      129.70      143.40     10.14 o 
   8   7   3      287.39      272.50     13.29 o 
   9   7   3       30.89       26.75     14.35 o 
 -10   8   3        0.09       15.91     10.34 o 
  -9   8   3       19.74       13.18      8.91 o 
  -8   8   3       21.44        7.80      7.66 o 
  -7   8   3        8.20        8.61      6.74 o 
  -6   8   3        1.32       -0.10      5.54 o 
  -5   8   3      590.22      595.51     16.73 o 
  -4   8   3      298.83      298.41     21.01 o 
  -3   8   3      300.84      282.05     14.20 o 
  -2   8   3       54.97       70.10      8.08 o 
  -1   8   3      227.02      244.36      7.40 o 
   0   8   3      157.00      153.20      6.76 o 
   1   8   3      645.66      640.39     16.63 o 
   2   8   3        2.75       -1.27      4.33 o 
   3   8   3      436.03      473.37     17.72 o 
   4   8   3       49.68       38.23      6.83 o 
   5   8   3      325.20      276.40     15.72 o 
   6   8   3      212.77      224.23     13.00 o 
   7   8   3        2.35        4.42      7.74 o 
   8   8   3        7.14       -9.63      9.63 o 
  -9   9   3        1.39        4.44      8.56 o 
  -8   9   3        4.43       12.80      7.99 o 
  -7   9   3       68.33       74.10      9.90 o 
  -6   9   3        5.56       16.58      7.40 o 
  -5   9   3      205.45      217.34     14.78 o 
  -4   9   3        1.72        0.66      7.56 o 
  -3   9   3        0.23       -0.44      6.64 o 
  -2   9   3      330.02      302.10     17.60 o 
  -1   9   3      362.12      304.91      9.45 o 
   0   9   3        4.09        0.71      6.19 o 
   1   9   3      399.63      360.55     12.44 o 
   2   9   3      225.25      220.35     11.96 o 
   3   9   3       37.12       30.05      7.29 o 
   4   9   3       23.96       29.09     10.68 o 
   5   9   3       65.20       75.61      8.81 o 
   6   9   3       62.25       64.45      9.21 o 
   7   9   3       71.16       87.20     10.70 o 
  -7  10   3        9.21       13.71     12.15 o 
  -6  10   3        1.03       -8.43      8.92 o 
  -5  10   3      167.00      206.07     17.93 o 
  -4  10   3      379.58      376.01     17.47 o 
  -3  10   3       80.66       67.86      8.43 o 
  -2  10   3        8.61       11.35      8.77 o 
  -1  10   3       16.70       20.33     11.01 o 
   0  10   3      275.52      297.63     17.02 o 
   1  10   3      236.03      262.04     19.77 o 
   2  10   3       79.03       84.52     11.36 o 
   3  10   3        5.62       12.01      6.81 o 
   4  10   3      330.77      329.05     16.34 o 
   5  10   3      139.30      133.63     12.03 o 
   6  10   3       12.94        8.45      8.47 o 
  -6  11   3       13.26        3.93     10.14 o 
  -5  11   3        0.10        2.42      8.49 o 
  -4  11   3      100.77      114.93     10.08 o 
  -3  11   3        1.46        7.63      9.59 o 
  -2  11   3       68.59       62.58     12.44 o 
  -1  11   3       13.28       16.55      8.89 o 
   0  11   3       68.59      100.59      9.62 o 
   1  11   3        0.27       -8.91      8.91 o 
   2  11   3        0.14        7.32      9.44 o 
   3  11   3       15.49       13.95      7.66 o 
   4  11   3       29.41       36.80      8.91 o 
   5  11   3       33.83       24.79      9.21 o 
  -3  12   3       42.39       58.95     13.66 o 
  -2  12   3       40.90       51.17     12.35 o 
  -1  12   3        6.91        5.08     12.94 o 
   0  12   3       28.41       25.46     13.68 o 
   1  12   3        0.02       -3.66      7.48 o 
   2  12   3      246.42      294.12     23.87 o 
 -13   0   4       22.82       -8.84     21.24 o 
 -12   0   4      128.84      128.21     18.03 o 
 -11   0   4       14.25       -9.21      9.21 o 
 -10   0   4      227.05      260.52     15.67 o 
  -9   0   4        9.77        6.07      7.17 o 
  -8   0   4     1390.54     1333.63     27.84 o 
  -7   0   4     3526.20     3432.32     86.86 o 
  -6   0   4     1491.01     1424.94     30.89 o 
  -5   0   4       11.25        8.91      4.33 o 
  -4   0   4      761.63      870.51     18.54 o 
  -3   0   4     1031.38      940.08     19.40 o 
  -2   0   4    38188.40    37237.35    703.48 o 
  -1   0   4      127.75      179.30      8.35 o 
   0   0   4     8429.50     8396.97    134.34 o 
   1   0   4     4440.38     4394.24     68.41 o 
   2   0   4     9313.32     9278.08    135.05 o 
   3   0   4        0.05        3.90      5.15 o 
   4   0   4      380.76      470.29     15.40 o 
   5   0   4     3012.33     2837.53     49.55 o 
   6   0   4      588.62      542.00     28.26 o 
   7   0   4      409.51      383.44     25.19 o 
   8   0   4       22.81       17.11      9.88 o 
   9   0   4        4.01       20.62      8.59 o 
  10   0   4      209.83      228.89     33.64 o 
  11   0   4        0.54      -10.81     21.43 o 
 -13   1   4       27.49       48.01     18.56 o 
 -12   1   4       10.43       21.17     10.93 o 
 -11   1   4       45.33       53.24      8.66 o 
 -10   1   4        2.28        3.96      6.38 o 
  -9   1   4     1410.39     1373.01     24.56 o 
  -8   1   4      135.82      137.40      9.15 o 
  -7   1   4       36.84       38.05      4.74 o 
  -6   1   4      812.72      800.81     13.34 o 
  -5   1   4      294.92      319.71      7.49 o 
  -4   1   4      706.47      679.12     12.52 o 
  -3   1   4      685.00      686.75     12.80 o 
  -2   1   4    13076.52    13249.89    158.46 o 
  -1   1   4    11319.42    11400.37    127.87 o 
   0   1   4      343.22      398.95      7.32 o 
   1   1   4     1953.93     1877.47     24.05 o 
   2   1   4      129.75      144.93      4.81 o 
   3   1   4     1898.98     2044.99     25.61 o 
   4   1   4     1827.67     1882.03     24.77 o 
   5   1   4      465.67      451.57     12.55 o 
   6   1   4      856.81      836.60     16.17 o 
   7   1   4      155.07      156.10      8.43 o 
   8   1   4      363.96      367.74     15.49 o 
   9   1   4       95.73      100.67     13.23 o 
  10   1   4       90.72      141.64     12.80 o 
  11   1   4      199.07      202.10     40.52 o 
 -12   2   4        0.06       -1.04     10.54 o 
 -11   2   4        4.92        4.84      8.19 o 
 -10   2   4        6.97       -5.62      6.00 o 
  -9   2   4      160.92      167.55     11.06 o 
  -8   2   4      699.30      698.10     17.79 o 
  -7   2   4       22.36       17.41      4.20 o 
  -6   2   4     2579.53     2652.80     31.14 o 
  -5   2   4      852.15      783.71     12.53 o 
  -4   2   4       10.87        9.90      2.81 o 
  -3   2   4     1370.65     1489.63     26.87 o 
  -2   2   4      901.82      996.80     16.19 o 
  -1   2   4     2932.13     3083.61     42.09 o 
   0   2   4     2703.89     2561.45     38.28 o 
   1   2   4      969.48      949.99     13.79 o 
   2   2   4      324.08      348.28      7.36 o 
   3   2   4     5563.79     5654.68     57.04 o 
   4   2   4      832.68      770.84     16.45 o 
   5   2   4       44.89       54.40      5.23 o 
   6   2   4        0.40       -5.18      5.18 o 
   7   2   4       65.32       82.77      7.64 o 
   8   2   4      139.19      150.39     10.16 o 
   9   2   4      305.17      318.02     16.48 o 
  10   2   4        0.72       12.11      8.67 o 
  11   2   4       53.14       40.88     18.33 o 
 -12   3   4       26.76       10.35     10.55 o 
 -11   3   4       48.43       55.63      9.69 o 
 -10   3   4       57.34       33.14      8.10 o 
  -9   3   4      280.05      279.17     10.96 o 
  -8   3   4      292.82      274.70      9.78 o 
  -7   3   4      152.74      146.37      6.45 o 
  -6   3   4      123.47      126.34      6.73 o 
  -5   3   4        1.58        0.27      3.06 o 
  -4   3   4       14.11        8.04      2.84 o 
  -3   3   4        0.78        0.81      2.19 o 
  -2   3   4      734.79      813.52     12.17 o 
  -1   3   4      347.72      407.87      8.37 o 
   0   3   4      389.18      347.12      9.29 o 
   1   3   4        0.24       -1.78      2.58 o 
   2   3   4        4.92        3.29      2.67 o 
   3   3   4      517.56      582.29     11.14 o 
   4   3   4       70.31       57.54      3.57 o 
   5   3   4      207.23      181.90      6.02 o 
   6   3   4      216.52      189.90     14.57 o 
   7   3   4        0.02       -4.99      4.99 o 
   8   3   4       17.77       19.75      7.38 o 
   9   3   4       40.33       45.02     10.75 o 
  10   3   4       60.36       60.36     17.73 o 
  11   3   4       17.60       19.52     10.82 o 
 -12   4   4        2.44       -8.48      8.48 o 
 -11   4   4       47.98       47.49      9.38 o 
 -10   4   4        0.59       -3.68      7.70 o 
  -9   4   4       39.86       49.62      9.64 o 
  -8   4   4        4.21        4.68      5.42 o 
  -7   4   4       48.00       57.57      7.77 o 
  -6   4   4       50.57       57.63      5.70 o 
  -5   4   4     1398.60     1391.51     22.11 o 
  -4   4   4      430.47      372.44     11.69 o 
  -3   4   4      579.81      552.17      9.90 o 
  -2   4   4       92.50      102.24      4.08 o 
  -1   4   4     1555.09     1558.46     19.97 o 
   0   4   4      801.36      786.16     12.38 o 
   1   4   4      430.53      374.12      7.69 o 
   2   4   4        2.17       -1.86      2.40 o 
   3   4   4     3718.72     3835.76     43.95 o 
   4   4   4      364.98      367.30     11.53 o 
   5   4   4       15.94       23.44      5.61 o 
   6   4   4       36.40       22.79      5.91 o 
   7   4   4        7.57       19.37      7.05 o 
   8   4   4      797.40      754.33     21.49 o 
   9   4   4      176.24      198.76     14.42 o 
  10   4   4       14.83        4.97     10.21 o 
 -11   5   4      277.45      293.97     19.73 o 
 -10   5   4       33.97       26.10      9.16 o 
  -9   5   4        8.03        2.69      9.10 o 
  -8   5   4       85.08       89.80     12.83 o 
  -7   5   4      347.37      318.36     12.68 o 
  -6   5   4      473.25      469.80     12.84 o 
  -5   5   4      647.55      651.17     14.14 o 
  -4   5   4      212.28      217.50      7.30 o 
  -3   5   4     1281.57     1299.58     19.50 o 
  -2   5   4     1030.74      964.59     15.08 o 
  -1   5   4     1100.91     1050.56     15.93 o 
   0   5   4       49.76       48.59      3.14 o 
   1   5   4      585.08      545.50     11.03 o 
   2   5   4        0.14       -2.33      2.33 o 
   3   5   4       96.30       96.82      5.49 o 
   4   5   4       11.50       10.14      4.07 o 
   5   5   4       38.12       41.58      8.26 o 
   6   5   4      483.33      445.10     15.29 o 
   7   5   4      164.21      182.15     11.40 o 
   8   5   4      126.68      110.58     12.67 o 
   9   5   4        0.05       -1.46     11.44 o 
  10   5   4       19.28        5.07     11.62 o 
 -11   6   4       46.12       23.22     17.80 o 
 -10   6   4      113.09      113.03     13.92 o 
  -9   6   4       39.12       55.90     13.95 o 
  -8   6   4       19.45        9.69      6.45 o 
  -7   6   4      366.99      366.14     13.56 o 
  -6   6   4      151.42      147.11      8.91 o 
  -5   6   4      114.38      117.15      6.37 o 
  -4   6   4     1168.30     1147.29     18.50 o 
  -3   6   4      155.90      169.68      5.65 o 
  -2   6   4      195.72      185.68      6.76 o 
  -1   6   4      654.14      609.38     11.90 o 
   0   6   4       39.24       50.14      4.01 o 
   1   6   4      382.26      381.67      7.65 o 
   2   6   4     2737.55     2713.73     30.45 o 
   3   6   4      762.25      730.15     13.05 o 
   4   6   4      621.21      584.55     14.34 o 
   5   6   4      240.46      216.34     16.56 o 
   6   6   4       73.28       51.88     10.08 o 
   7   6   4      349.50      348.16     21.79 o 
   8   6   4        0.88        1.13      7.84 o 
   9   6   4       68.02       67.89     10.86 o 
 -10   7   4       66.99       47.99     12.17 o 
  -9   7   4       35.81       45.69     14.51 o 
  -8   7   4        0.24       -2.70      6.88 o 
  -7   7   4       25.26       20.80      7.52 o 
  -6   7   4      427.27      457.76     15.83 o 
  -5   7   4      668.50      675.89     14.33 o 
  -4   7   4      387.17      373.31     20.31 o 
  -3   7   4      411.52      388.81     14.38 o 
  -2   7   4      193.92      198.24      6.20 o 
  -1   7   4      409.35      410.96     10.88 o 
   0   7   4      152.34      160.24      5.46 o 
   1   7   4      467.41      455.76      9.31 o 
   2   7   4      622.71      607.44     12.56 o 
   3   7   4        1.03       -3.42      4.38 o 
   4   7   4       32.40       36.17      6.75 o 
   5   7   4      133.03      145.40      8.90 o 
   6   7   4        3.78       -5.71      5.71 o 
   7   7   4       57.62       54.05      9.10 o 
   8   7   4       93.91      110.81     11.53 o 
   9   7   4      111.10      125.52     12.24 o 
 -10   8   4        0.01       -2.89      9.66 o 
  -9   8   4      116.41      140.25     13.89 o 
  -8   8   4       56.32       68.84      9.82 o 
  -7   8   4        8.38        2.30      7.11 o 
  -6   8   4        1.20        0.55      7.15 o 
  -5   8   4      355.54      329.31     17.10 o 
  -4   8   4        1.81        4.66      7.16 o 
  -3   8   4        1.34       -3.82      6.60 o 
  -2   8   4       64.75       81.28      8.86 o 
  -1   8   4       48.13       49.01      4.61 o 
   0   8   4      458.08      425.86     10.70 o 
   1   8   4      394.05      447.29     16.75 o 
   2   8   4        0.00       -2.06      4.91 o 
   3   8   4       97.36      100.38      9.49 o 
   4   8   4      141.09      136.15     11.30 o 
   5   8   4        3.19        4.41      6.36 o 
   6   8   4       14.90        9.67      9.05 o 
   7   8   4      175.16      181.36     15.85 o 
   8   8   4       51.36       68.82      9.10 o 
  -9   9   4       40.66       71.32     11.06 o 
  -8   9   4       42.16       45.58     17.39 o 
  -7   9   4        0.17        2.18      6.20 o 
  -6   9   4       29.27       23.67      9.94 o 
  -5   9   4       32.67       25.38     11.27 o 
  -4   9   4        0.89        3.50      8.01 o 
  -3   9   4      285.62      277.16     14.51 o 
  -2   9   4       77.15       74.86      8.75 o 
  -1   9   4      121.94      113.46      5.61 o 
   0   9   4       42.88       35.77      6.40 o 
   1   9   4        1.54        3.88      5.07 o 
   2   9   4       34.68       28.90      9.50 o 
   3   9   4       17.52       11.60     15.64 o 
   4   9   4        9.93        7.37      9.46 o 
   5   9   4       28.11       35.88     11.16 o 
   6   9   4      256.69      288.52     21.23 o 
   7   9   4      179.44      195.72     16.37 o 
  -7  10   4       22.29       11.68     11.09 o 
  -6  10   4        0.06        7.66      9.86 o 
  -5  10   4       27.20       12.70     12.67 o 
  -4  10   4        0.97        6.34      7.84 o 
  -3  10   4        0.91       -0.73      8.67 o 
  -2  10   4        6.76       -5.23     14.46 o 
  -1  10   4       22.08       13.24      5.33 o 
   0  10   4        4.68       -5.37      9.36 o 
   1  10   4       16.43       16.77      7.58 o 
   2  10   4       11.85        0.81      7.78 o 
   3  10   4      129.19      130.63     14.01 o 
   4  10   4        0.88        2.89      8.63 o 
   5  10   4       13.43       18.65     10.83 o 
   6  10   4       37.95       35.10     12.46 o 
  -6  11   4        1.02       -4.80      9.70 o 
  -5  11   4       26.92       29.27     16.90 o 
  -4  11   4       74.92       99.95     11.02 o 
  -3  11   4        7.40       -0.54      9.80 o 
  -2  11   4      152.35      153.75     15.63 o 
  -1  11   4        0.26        1.99     11.67 o 
   0  11   4       20.57       29.59      7.91 o 
   1  11   4        0.11       -5.81      6.91 o 
   2  11   4       56.42       78.03     10.60 o 
   3  11   4        0.88       -7.05      7.05 o 
   4  11   4       87.41       88.26     13.92 o 
  -3  12   4       13.27       -0.10     11.06 o 
  -2  12   4       10.94       14.87     11.08 o 
  -1  12   4        4.61       12.05     14.18 o 
   0  12   4        9.06        3.33     12.83 o 
   1  12   4        2.20        2.45      8.53 o 
 -13   1   5      133.89      115.83     16.32 o 
 -12   1   5        2.32       -1.69     13.01 o 
 -11   1   5      153.31      160.04     11.29 o 
 -10   1   5       72.14       65.71      8.30 o 
  -9   1   5      395.06      414.58     14.69 o 
  -8   1   5       19.18       14.03      4.94 o 
  -7   1   5       26.65       19.91      4.75 o 
  -6   1   5     1057.40     1056.38     16.16 o 
  -5   1   5     7480.13     7659.72     95.58 o 
  -4   1   5      312.03      317.75      8.56 o 
  -3   1   5     1162.62     1134.82     18.43 o 
  -2   1   5        0.35        9.03      2.72 o 
  -1   1   5      134.05      128.48      5.65 o 
   0   1   5      625.57      758.30     14.23 o 
   1   1   5      671.44      797.23     12.66 o 
   2   1   5      471.93      531.90     11.94 o 
   3   1   5     1357.72     1421.39     24.15 o 
   4   1   5      878.70      875.53     15.80 o 
   5   1   5       37.96       51.68      7.01 o 
   6   1   5      181.80      174.26      9.11 o 
   7   1   5      442.01      417.90     23.19 o 
   8   1   5      100.46      112.51     11.13 o 
   9   1   5      278.85      306.32     23.49 o 
  10   1   5       34.02       34.92     12.60 o 
  11   1   5       16.10       17.13     17.83 o 
 -12   2   5        1.29       -4.85     10.09 o 
 -11   2   5       11.69        8.19      8.81 o 
 -10   2   5      146.07      147.39      9.59 o 
  -9   2   5        9.84        9.92      5.95 o 
  -8   2   5     1091.34     1037.67     18.51 o 
  -7   2   5     1262.06     1218.66     18.81 o 
  -6   2   5       97.57      105.18      5.73 o 
  -5   2   5      267.21      259.58      6.94 o 
  -4   2   5       16.51        5.37      2.97 o 
  -3   2   5     4437.18     4265.52     92.61 o 
  -2   2   5       93.10       93.10      6.83 o 
  -1   2   5     1686.97     1867.44     35.59 o 
   0   2   5       65.00       58.66      3.95 o 
   1   2   5     3731.11     3727.04     45.10 o 
   2   2   5      615.64      651.31     11.67 o 
   3   2   5       44.27       64.07      5.11 o 
   4   2   5       36.60       46.87      4.78 o 
   5   2   5      300.72      299.46      9.06 o 
   6   2   5     2755.25     2631.30     39.38 o 
   7   2   5       27.09       35.27      6.90 o 
   8   2   5        0.09        4.67      8.64 o 
   9   2   5       48.93       44.91     16.11 o 
  10   2   5       12.36       -1.46     10.88 o 
 -12   3   5      534.46      508.04     23.60 o 
 -11   3   5      142.60      150.52     11.78 o 
 -10   3   5       18.19       28.96      6.85 o 
  -9   3   5      341.82      329.78     15.98 o 
  -8   3   5      173.93      159.19     10.16 o 
  -7   3   5      207.21      199.02     10.13 o 
  -6   3   5      282.86      281.43      9.41 o 
  -5   3   5        0.01       -3.09      3.09 o 
  -4   3   5     2780.86     2736.61     34.52 o 
  -3   3   5     1921.27     1976.47     27.20 o 
  -2   3   5      459.56      450.06      9.88 o 
  -1   3   5        0.15        1.32      2.54 o 
   0   3   5       58.01       37.13      3.55 o 
   1   3   5      968.73      911.76     14.93 o 
   2   3   5      351.48      309.74      8.29 o 
   3   3   5      127.70      145.02      5.88 o 
   4   3   5      181.41      181.97      6.31 o 
   5   3   5     2133.45     1999.10     27.65 o 
   6   3   5        0.80        3.26      5.28 o 
   7   3   5       30.18       35.81      6.34 o 
   8   3   5       79.25       62.14      9.55 o 
   9   3   5       49.57       45.54     10.08 o 
  10   3   5      233.40      205.82     15.55 o 
 -12   4   5        6.28       -9.42      9.42 o 
 -11   4   5       10.52        0.11      8.72 o 
 -10   4   5        5.93       -3.73      8.09 o 
  -9   4   5      460.91      459.06     15.70 o 
  -8   4   5       18.09       28.79      7.12 o 
  -7   4   5      262.45      279.63     12.41 o 
  -6   4   5      836.86      787.32     15.26 o 
  -5   4   5       61.13       62.45      5.26 o 
  -4   4   5     1534.91     1452.92     20.32 o 
  -3   4   5      147.96      174.19      5.38 o 
  -2   4   5      137.12      148.47      4.62 o 
  -1   4   5      800.75      770.49     11.87 o 
   0   4   5      476.32      526.86     12.55 o 
   1   4   5      816.57      787.74     21.25 o 
   2   4   5     1944.76     2064.78     31.12 o 
   3   4   5      455.80      433.66      9.58 o 
   4   4   5       68.40       67.58      5.78 o 
   5   4   5      585.57      593.60     14.32 o 
   6   4   5        2.56        2.19      5.80 o 
   7   4   5      201.38      182.67     11.53 o 
   8   4   5      440.61      410.13     18.31 o 
   9   4   5      115.74      121.96     14.34 o 
  10   4   5       56.87       68.29     13.29 o 
 -11   5   5       81.43       95.48     12.18 o 
 -10   5   5      275.72      238.37     15.05 o 
  -9   5   5      184.13      176.98     12.67 o 
  -8   5   5        6.05        0.90      9.40 o 
  -7   5   5      118.56      132.08      9.90 o 
  -6   5   5       78.84       85.45      6.62 o 
  -5   5   5      122.17      125.98      8.21 o 
  -4   5   5      119.27      118.18      5.94 o 
  -3   5   5        3.87        8.60      3.25 o 
  -2   5   5     1163.84     1177.87     18.22 o 
  -1   5   5       13.52       15.79      3.34 o 
   0   5   5      941.35      931.95     13.97 o 
   1   5   5       33.06       36.54      3.59 o 
   2   5   5        3.31        3.67      2.98 o 
   3   5   5      529.15      506.08     10.33 o 
   4   5   5      334.45      342.29     12.47 o 
   5   5   5        0.07       -2.64      5.23 o 
   6   5   5       78.62       76.56      7.79 o 
   7   5   5      357.13      366.41     15.10 o 
   8   5   5       12.71       16.06      8.56 o 
   9   5   5      162.70      174.12     16.11 o 
  10   5   5        3.12        3.35     10.55 o 
 -11   6   5       29.97       33.05     12.11 o 
 -10   6   5       69.99       75.04     12.24 o 
  -9   6   5        5.42       -5.18      7.80 o 
  -8   6   5       61.04       74.98      8.77 o 
  -7   6   5        0.32        5.60      6.68 o 
  -6   6   5      202.87      220.37     11.28 o 
  -5   6   5      447.45      457.47     11.96 o 
  -4   6   5       27.37       22.16      4.11 o 
  -3   6   5      207.25      224.26      6.94 o 
  -2   6   5     1818.57     1815.84     25.99 o 
  -1   6   5      368.94      386.11      9.01 o 
   0   6   5       62.90       63.35      4.94 o 
   1   6   5      241.67      256.42      7.01 o 
   2   6   5     1152.11     1126.34     16.15 o 
   3   6   5        3.37        3.46      3.44 o 
   4   6   5       89.74       88.19      7.82 o 
   5   6   5      189.64      180.34     10.16 o 
   6   6   5      188.09      205.19     13.01 o 
   7   6   5      345.80      336.36     19.37 o 
   8   6   5        8.25       22.80      8.87 o 
   9   6   5       13.97        2.77      9.16 o 
 -10   7   5        0.24        8.64     10.19 o 
  -9   7   5        8.81        3.08      8.62 o 
  -8   7   5       60.12       40.33      8.80 o 
  -7   7   5      121.22      113.27      9.82 o 
  -6   7   5        2.82        1.03      6.19 o 
  -5   7   5        6.30        4.65      4.29 o 
  -4   7   5      273.17      272.38      8.11 o 
  -3   7   5        3.45        4.07      3.39 o 
  -2   7   5      133.88      129.24      5.71 o 
  -1   7   5       73.26       83.31      5.15 o 
   0   7   5       42.89       45.01      7.38 o 
   1   7   5       10.86       10.67      4.75 o 
   2   7   5      250.48      248.62      9.39 o 
   3   7   5       30.34       23.42      5.67 o 
   4   7   5       23.24       24.29      6.61 o 
   5   7   5       11.92       21.51      6.40 o 
   6   7   5       54.46       57.13      8.08 o 
   7   7   5       28.43       16.37      7.43 o 
   8   7   5       38.08       49.38     12.56 o 
 -10   8   5       23.03        9.55      9.98 o 
  -9   8   5        2.73       -8.67      8.67 o 
  -8   8   5      335.75      358.95     16.55 o 
  -7   8   5        6.15        1.60      6.60 o 
  -6   8   5        1.43       -0.11      5.79 o 
  -5   8   5        2.98       12.74      5.79 o 
  -4   8   5       19.63        9.82      8.79 o 
  -3   8   5      515.23      473.78     27.90 o 
  -2   8   5      289.51      265.36      8.20 o 
  -1   8   5       30.98       33.68      4.70 o 
   0   8   5      613.48      570.27     13.66 o 
   1   8   5      556.40      536.57     13.00 o 
   2   8   5       35.63       42.50      8.28 o 
   3   8   5      324.00      287.39      9.96 o 
   4   8   5        3.26        4.80      4.85 o 
   5   8   5        7.96       16.65      5.66 o 
   6   8   5      148.26      168.31     10.95 o 
   7   8   5        0.40       -6.58      6.58 o 
   8   8   5       57.41       64.30      9.42 o 
  -9   9   5        2.69        5.30      9.01 o 
  -8   9   5        2.28        8.96      7.79 o 
  -7   9   5       46.87       60.67      9.64 o 
  -6   9   5       83.34       79.06     12.41 o 
  -5   9   5        0.00       -7.86      7.86 o 
  -4   9   5       59.76       83.99     16.64 o 
  -3   9   5      188.93      173.83     12.47 o 
  -2   9   5       24.79       19.98      7.79 o 
  -1   9   5       12.85       -2.81      4.58 o 
   0   9   5       26.59       31.19      4.74 o 
   1   9   5       18.69       11.09      7.15 o 
   2   9   5      187.86      201.14     20.35 o 
   3   9   5       17.44       19.56      7.59 o 
   4   9   5        0.00        4.25      6.99 o 
   5   9   5       85.23       92.79     18.78 o 
   6   9   5        4.03        2.00      8.73 o 
   7   9   5        1.33        8.16      9.71 o 
  -7  10   5       39.63       40.31     13.14 o 
  -6  10   5       14.31        6.95     10.08 o 
  -5  10   5       10.18        3.58      9.23 o 
  -4  10   5       70.42       72.43     10.71 o 
  -3  10   5        0.84        4.03      7.50 o 
  -2  10   5       65.44       61.95      7.03 o 
  -1  10   5      178.51      170.95     13.46 o 
   0  10   5      131.23      136.01      9.81 o 
   1  10   5        6.12        5.37      7.28 o 
   2  10   5       71.63       77.67     10.50 o 
   3  10   5       10.23       28.88      9.26 o 
   4  10   5       13.24        6.53      8.31 o 
   5  10   5       38.50       56.10     10.80 o 
  -5  11   5       83.25      106.33     17.22 o 
  -4  11   5        0.63       -1.33      8.41 o 
  -3  11   5        0.00       -1.16      6.93 o 
  -2  11   5       41.59       38.02     11.73 o 
  -1  11   5        8.63       15.84      9.83 o 
   0  11   5       59.61       75.15     19.30 o 
   1  11   5       28.18       12.47      8.67 o 
   2  11   5       14.33       16.54      9.00 o 
   3  11   5       42.32       33.89     14.34 o 
   4  11   5      125.03      151.91     15.34 o 
  -2  12   5       32.48       30.77     16.98 o 
  -1  12   5       85.51      121.00     20.54 o 
   0  12   5        5.30       -8.60     12.44 o 
 -13   0   6       33.24       12.05     23.18 o 
 -12   0   6       13.33       29.82     13.52 o 
 -11   0   6       77.35       74.18     15.01 o 
 -10   0   6      870.93      839.20     28.52 o 
  -9   0   6     1223.40     1265.63     40.43 o 
  -8   0   6      429.68      426.02     16.52 o 
  -7   0   6       11.80       26.63      7.47 o 
  -6   0   6       17.17       19.34      7.41 o 
  -5   0   6      136.68      144.09      9.57 o 
  -4   0   6     6510.65     6661.42    110.48 o 
  -3   0   6    10991.38    11214.23    269.69 o 
  -2   0   6        7.04        2.30      4.01 o 
  -1   0   6      620.62      595.88     16.90 o 
   0   0   6     7367.21     7328.30    180.37 o 
   1   0   6     3765.82     3912.05     78.14 o 
   2   0   6      346.12      371.47     14.67 o 
   3   0   6     1737.85     1890.45     43.64 o 
   4   0   6      194.68      202.87     11.73 o 
   5   0   6     4243.54     4207.72     77.23 o 
   6   0   6     2168.98     2067.96     62.02 o 
   7   0   6        0.11       10.43     10.35 o 
   8   0   6      117.15      122.07     19.71 o 
   9   0   6      323.51      372.58     54.67 o 
  10   0   6      314.88      298.77     39.41 o 
 -13   1   6        0.02        4.75     12.41 o 
 -12   1   6        5.21        9.53     10.93 o 
 -11   1   6        1.24       -7.31      7.31 o 
 -10   1   6        8.11        1.46      6.67 o 
  -9   1   6        5.42       -4.34      6.18 o 
  -8   1   6      190.42      204.67      8.30 o 
  -7   1   6       13.95       12.48      4.95 o 
  -6   1   6      167.92      154.73      6.65 o 
  -5   1   6        1.23       -1.18      3.45 o 
  -4   1   6        2.83        0.33      2.76 o 
  -3   1   6      447.79      468.87     11.40 o 
  -2   1   6      423.24      466.72     11.18 o 
  -1   1   6      136.08      121.33      9.46 o 
   0   1   6       39.60       49.07      5.07 o 
   1   1   6      192.11      171.35      6.28 o 
   2   1   6       20.39       17.62      4.36 o 
   3   1   6      868.21      894.96     18.03 o 
   4   1   6       58.16       51.10      5.60 o 
   5   1   6       49.31       39.81      6.49 o 
   6   1   6      138.36      119.96      9.66 o 
   7   1   6       27.43       32.41      8.61 o 
   8   1   6      534.54      540.33     26.87 o 
   9   1   6       85.98       82.86     13.82 o 
  10   1   6       13.68       21.05     14.17 o 
 -12   2   6        5.89        3.35     10.70 o 
 -11   2   6       43.55       40.55      8.60 o 
 -10   2   6      273.62      275.17     13.01 o 
  -9   2   6        5.26        2.55      8.91 o 
  -8   2   6      172.59      169.70     11.38 o 
  -7   2   6      206.99      200.69      7.91 o 
  -6   2   6       26.84       21.30      4.40 o 
  -5   2   6     3133.17     3224.84     43.50 o 
  -4   2   6      945.34      895.29     15.25 o 
  -3   2   6      301.66      297.28      8.26 o 
  -2   2   6     4481.96     4567.65     68.12 o 
  -1   2   6      209.27      182.37      6.71 o 
   0   2   6      323.90      331.00      9.48 o 
   1   2   6      538.17      572.31     11.62 o 
   2   2   6     1736.87     2027.58     34.98 o 
   3   2   6      390.52      335.27     12.68 o 
   4   2   6     1781.72     1710.30     30.36 o 
   5   2   6       66.90       54.26      6.87 o 
   6   2   6     1665.31     1676.63     31.25 o 
   7   2   6      573.57      635.23     24.09 o 
   8   2   6      105.81      110.49     14.21 o 
   9   2   6       35.31       29.11     11.73 o 
  10   2   6      104.38      143.17     17.94 o 
 -12   3   6        2.61       13.29     12.11 o 
 -11   3   6        0.42       -5.66      8.45 o 
 -10   3   6       62.73       58.26      8.49 o 
  -9   3   6      103.23       99.06     10.17 o 
  -8   3   6        0.03       -6.02      6.02 o 
  -7   3   6       40.82       37.95      6.11 o 
  -6   3   6      479.66      491.58     15.28 o 
  -5   3   6        7.29        7.36      3.73 o 
  -4   3   6      267.36      260.25      7.48 o 
  -3   3   6       85.52       79.33      7.20 o 
  -2   3   6     1131.30     1266.00     22.75 o 
  -1   3   6      578.67      591.99     13.27 o 
   0   3   6       28.55       38.81      3.95 o 
   1   3   6      183.54      235.64      7.32 o 
   2   3   6      543.28      542.61     12.95 o 
   3   3   6       13.73       20.44      5.34 o 
   4   3   6      494.42      515.06     13.22 o 
   5   3   6      196.24      189.09      9.84 o 
   6   3   6      347.89      337.12     18.79 o 
   7   3   6      192.59      208.69     15.78 o 
   8   3   6       64.39       72.76     12.34 o 
   9   3   6        1.72        1.89     10.07 o 
  10   3   6       34.26       40.55     23.08 o 
 -12   4   6       53.93       49.40     12.99 o 
 -11   4   6       85.80       74.56     11.62 o 
 -10   4   6      468.88      431.91     25.41 o 
  -9   4   6      107.94      119.44     10.99 o 
  -8   4   6       84.75       87.29      9.03 o 
  -7   4   6        2.99       -6.21      6.62 o 
  -6   4   6       53.54       54.36      6.12 o 
  -5   4   6      613.06      598.34     12.26 o 
  -4   4   6       69.91       77.10      4.57 o 
  -3   4   6      435.97      447.91      9.43 o 
  -2   4   6       23.53       23.94      3.14 o 
  -1   4   6      664.13      641.78     12.49 o 
   0   4   6       15.66        6.21      3.28 o 
   1   4   6       50.08       76.56      5.20 o 
   2   4   6       73.62       71.83      5.30 o 
   3   4   6      440.28      455.22     14.34 o 
   4   4   6      335.61      341.75     11.64 o 
   5   4   6      447.76      412.94     15.99 o 
   6   4   6       40.73       44.52      7.73 o 
   7   4   6      478.96      440.57     15.36 o 
   8   4   6      144.77      126.63     14.10 o 
   9   4   6       60.81       64.55     15.71 o 
 -11   5   6        0.54       -9.27      9.27 o 
 -10   5   6       68.56       59.69     10.66 o 
  -9   5   6       26.23       26.04      8.57 o 
  -8   5   6      112.63      129.26     10.02 o 
  -7   5   6      207.14      186.58     11.92 o 
  -6   5   6      174.59      169.16     10.16 o 
  -5   5   6      837.89      821.77     17.01 o 
  -4   5   6       18.70       17.45      4.53 o 
  -3   5   6      211.75      219.45      9.83 o 
  -2   5   6       12.75       12.96      3.75 o 
  -1   5   6      573.57      572.41     10.35 o 
   0   5   6        1.53        1.39      3.14 o 
   1   5   6       69.25       69.95      4.39 o 
   2   5   6        0.52       -1.92      3.44 o 
   3   5   6      557.70      541.02     15.32 o 
   4   5   6      175.62      185.38     11.26 o 
   5   5   6       24.24       31.08      6.52 o 
   6   5   6       81.54       82.95      9.17 o 
   7   5   6       68.78       51.57      8.74 o 
   8   5   6        3.72       -3.54      8.81 o 
   9   5   6      383.68      433.67     23.65 o 
 -11   6   6       47.24       48.82     12.72 o 
 -10   6   6       53.29       53.34     11.74 o 
  -9   6   6      137.29      182.48     19.99 o 
  -8   6   6       20.01       11.32      7.24 o 
  -7   6   6        0.04       -0.05      6.68 o 
  -6   6   6      178.71      196.16     10.23 o 
  -5   6   6      216.65      237.30      9.94 o 
  -4   6   6      417.85      428.22     11.41 o 
  -3   6   6      517.30      544.99     12.43 o 
  -2   6   6       54.68       46.02      4.56 o 
  -1   6   6      109.48      112.87      6.01 o 
   0   6   6      449.72      457.06      9.38 o 
   1   6   6        2.69       -0.65      3.55 o 
   2   6   6      184.02      194.19     11.48 o 
   3   6   6       63.55       53.29      8.59 o 
   4   6   6      119.14      130.77      9.97 o 
   5   6   6      673.80      654.09     29.98 o 
   6   6   6        5.87       22.24      7.23 o 
   7   6   6        0.60        5.47      7.37 o 
   8   6   6      172.98      173.58     20.43 o 
   9   6   6      148.23      169.41     17.50 o 
 -10   7   6       41.04       58.67     12.20 o 
  -9   7   6       19.23       16.63      9.02 o 
  -8   7   6      135.09      129.41     11.42 o 
  -7   7   6        0.22        4.22      7.12 o 
  -6   7   6     1202.72     1203.29     33.62 o 
  -5   7   6       23.08       13.21      6.02 o 
  -4   7   6       13.50       14.12      4.12 o 
  -3   7   6       94.10       92.69      5.55 o 
  -2   7   6      295.32      337.80      9.77 o 
  -1   7   6      237.56      260.59      9.45 o 
   0   7   6        0.19        2.27      4.86 o 
   1   7   6       34.55       31.17      5.50 o 
   2   7   6      175.29      189.53      8.48 o 
   3   7   6      448.30      443.93     17.43 o 
   4   7   6       55.49       44.53      7.83 o 
   5   7   6       52.31       63.81      8.92 o 
   6   7   6      127.86      140.75     13.98 o 
   7   7   6      136.73      153.18     16.96 o 
   8   7   6      113.03      104.52     12.47 o 
  -9   8   6        1.44        9.61      9.22 o 
  -8   8   6       15.01       -3.02     10.12 o 
  -7   8   6       33.26       29.50      7.75 o 
  -6   8   6        3.42        0.53      5.96 o 
  -5   8   6       55.33       62.85      7.07 o 
  -4   8   6       49.21       52.22      6.46 o 
  -3   8   6       63.14       57.99      4.86 o 
  -2   8   6      334.43      342.37     13.24 o 
  -1   8   6      549.41      508.78     14.96 o 
   0   8   6       64.76       79.26      6.52 o 
   1   8   6      267.71      268.18      9.92 o 
   2   8   6       29.24       34.25      6.50 o 
   3   8   6        0.17        3.14      9.09 o 
   4   8   6       43.84       59.37      7.91 o 
   5   8   6       44.45       45.92      8.28 o 
   6   8   6        0.14       -3.59      7.06 o 
   7   8   6      114.12      117.05     14.75 o 
  -8   9   6       96.66      109.72     13.22 o 
  -7   9   6      195.61      222.06     12.15 o 
  -6   9   6        1.81       -7.99      8.50 o 
  -5   9   6      147.62      161.53     14.31 o 
  -4   9   6       65.01       70.26     10.67 o 
  -3   9   6        5.66       17.22      8.10 o 
  -2   9   6      219.79      206.15      9.76 o 
  -1   9   6        2.91        3.43      4.93 o 
   0   9   6        1.51        4.38      4.99 o 
   1   9   6      390.71      383.89     12.31 o 
   2   9   6        0.07       -3.19      4.86 o 
   3   9   6        0.27        1.55      6.12 o 
   4   9   6       18.86       25.90     10.39 o 
   5   9   6       22.41       13.04     13.27 o 
   6   9   6      124.40      139.55     17.95 o 
  -7  10   6       14.11       29.86     12.42 o 
  -6  10   6        0.01       -4.60      9.80 o 
  -5  10   6        0.20       -8.16      8.16 o 
  -4  10   6       41.30       67.08     10.75 o 
  -3  10   6        0.05       -7.23      7.23 o 
  -2  10   6       62.76       70.75      7.99 o 
  -1  10   6       11.70       10.97      4.76 o 
   0  10   6       52.32       74.80     22.34 o 
   1  10   6        2.03        6.32      8.04 o 
   2  10   6       19.77       20.26     13.78 o 
   3  10   6       32.52       32.67     10.47 o 
   4  10   6       16.69       23.24     10.78 o 
   5  10   6        7.81        9.57     10.58 o 
  -5  11   6       46.65       37.17     11.61 o 
  -4  11   6        8.83        5.07      8.92 o 
  -3  11   6        3.89       -3.64      7.69 o 
  -2  11   6        6.38       27.21     11.07 o 
  -1  11   6        4.08       -6.08     12.17 o 
   0  11   6       65.50       86.17     10.85 o 
   1  11   6       51.11       58.61     10.97 o 
   2  11   6       36.65       50.63     12.17 o 
   3  11   6        1.74       -6.90      9.25 o 
 -12   1   7       10.22       -0.34      9.20 o 
 -11   1   7       61.03       58.52     10.52 o 
 -10   1   7      118.98      118.72      9.97 o 
  -9   1   7      104.06      102.05      8.12 o 
  -8   1   7      816.73      810.44     21.12 o 
  -7   1   7     1102.77     1042.72     19.65 o 
  -6   1   7      687.49      643.87     24.61 o 
  -5   1   7      392.58      391.76     12.94 o 
  -4   1   7      112.38      119.37      6.10 o 
  -3   1   7      849.86      766.80     16.09 o 
  -2   1   7     1675.84     1628.27     28.13 o 
  -1   1   7      193.55      219.24      8.05 o 
   0   1   7        0.03       -1.34      3.57 o 
   1   1   7      286.52      291.13      9.26 o 
   2   1   7      828.24      797.37     16.64 o 
   3   1   7      677.57      799.23     17.60 o 
   4   1   7       79.28       63.54      7.12 o 
   5   1   7      214.80      223.82     10.82 o 
   6   1   7      586.00      545.90     19.50 o 
   7   1   7      724.10      747.02     25.16 o 
   8   1   7       33.77       26.55      9.37 o 
   9   1   7       55.51       85.47     20.02 o 
  10   1   7       43.72       44.77     18.67 o 
 -12   2   7        0.27        0.16     10.82 o 
 -11   2   7       32.90       21.54      8.97 o 
 -10   2   7       22.05       21.02      7.63 o 
  -9   2   7       99.46       98.75      8.77 o 
  -8   2   7        1.99        4.32      5.70 o 
  -7   2   7        3.43        3.25      5.29 o 
  -6   2   7      391.10      387.31     10.81 o 
  -5   2   7      131.14      137.75      8.75 o 
  -4   2   7       19.04       14.55      4.09 o 
  -3   2   7       98.55      104.60      5.58 o 
  -2   2   7     2515.32     2524.62     40.55 o 
  -1   2   7       54.94       48.68      4.68 o 
   0   2   7        0.20        0.76      3.66 o 
   1   2   7      453.24      398.13     10.79 o 
   2   2   7       69.48       77.63      6.29 o 
   3   2   7       89.98      102.21      8.61 o 
   4   2   7      335.51      349.61     12.36 o 
   5   2   7     1644.36     1650.01     30.62 o 
   6   2   7        8.80       -6.46      6.46 o 
   7   2   7      100.87      101.01     11.09 o 
   8   2   7      216.27      232.62     18.21 o 
   9   2   7       34.23       32.82     13.17 o 
  10   2   7       51.78       45.48     14.99 o 
 -12   3   7       19.18        9.86     11.87 o 
 -11   3   7        0.33       -2.45      8.74 o 
 -10   3   7       11.50        5.54      7.39 o 
  -9   3   7      220.79      230.94     13.69 o 
  -8   3   7      639.82      639.65     31.03 o 
  -7   3   7       21.37       21.98      5.81 o 
  -6   3   7      710.11      745.38     16.95 o 
  -5   3   7      107.99      104.71      6.60 o 
  -4   3   7       15.55        1.30      3.78 o 
  -3   3   7     1195.49     1136.03     21.97 o 
  -2   3   7     1743.08     1789.87     38.81 o 
  -1   3   7       67.92       69.01      5.11 o 
   0   3   7      832.28      799.46     20.77 o 
   1   3   7      436.92      428.96     11.36 o 
   2   3   7        8.84        3.09      4.92 o 
   3   3   7      860.72      866.74     20.14 o 
   4   3   7       99.98       99.09      8.23 o 
   5   3   7     1199.58     1150.66     23.77 o 
   6   3   7      108.57      110.68     11.68 o 
   7   3   7       78.54       75.19     12.62 o 
   8   3   7      439.87      465.10     23.85 o 
   9   3   7      254.50      309.57     25.82 o 
 -12   4   7        2.19       -9.63      9.63 o 
 -11   4   7       23.17       18.35      9.71 o 
 -10   4   7       16.32       20.85      8.99 o 
  -9   4   7        6.32       -3.38      7.45 o 
  -8   4   7       13.56       22.32      8.16 o 
  -7   4   7       60.12       63.31      8.21 o 
  -6   4   7      887.03      900.81     18.59 o 
  -5   4   7      245.41      240.66      8.08 o 
  -4   4   7       47.98       55.30      4.58 o 
  -3   4   7      291.39      297.94      8.28 o 
  -2   4   7       37.07       49.48      4.45 o 
  -1   4   7        8.62        7.10      3.83 o 
   0   4   7       45.93       40.85      4.86 o 
   1   4   7      981.55      965.13     18.80 o 
   2   4   7       95.99       79.12      7.05 o 
   3   4   7     1044.08      959.28     24.28 o 
   4   4   7       61.74       64.73      7.65 o 
   5   4   7      258.18      245.70     11.66 o 
   6   4   7      660.30      650.86     20.09 o 
   7   4   7       30.58       43.03     13.09 o 
   8   4   7       49.27       48.83     14.93 o 
   9   4   7       10.45       18.98     30.02 o 
 -11   5   7        0.11       -2.31      9.19 o 
 -10   5   7      216.76      214.18     14.77 o 
  -9   5   7      107.46      124.13     11.80 o 
  -8   5   7       45.84       40.66      8.53 o 
  -7   5   7      661.57      714.26     19.64 o 
  -6   5   7      258.51      236.12     11.10 o 
  -5   5   7      173.77      174.82      8.25 o 
  -4   5   7      135.35      129.47      7.20 o 
  -3   5   7      129.66      156.23      7.15 o 
  -2   5   7      242.98      274.09      7.61 o 
  -1   5   7      340.17      301.99      8.18 o 
   0   5   7       17.17       17.24      3.86 o 
   1   5   7      142.81      147.92      6.68 o 
   2   5   7     1619.64     1609.92     26.83 o 
   3   5   7      412.75      386.40     11.20 o 
   4   5   7       90.94       89.25      9.27 o 
   5   5   7       13.55       16.73      8.99 o 
   6   5   7        7.37        4.20      9.36 o 
   7   5   7      318.85      307.02     29.96 o 
   8   5   7        3.22       -2.56     11.54 o 
   9   5   7        0.53       12.07     15.52 o 
 -11   6   7        8.91       26.82     12.95 o 
 -10   6   7       46.94       44.86     11.48 o 
  -9   6   7       22.94        5.95      8.89 o 
  -8   6   7      104.42      101.19     12.59 o 
  -7   6   7       20.64       25.45      7.19 o 
  -6   6   7      336.93      353.53     15.57 o 
  -5   6   7     1151.47     1140.17     24.46 o 
  -4   6   7      381.73      404.60     11.52 o 
  -3   6   7        0.29        8.36      7.83 o 
  -2   6   7      298.19      320.76      9.98 o 
  -1   6   7      175.39      193.62      7.84 o 
   0   6   7      126.06      113.82      8.30 o 
   1   6   7       19.91       27.91      7.25 o 
   2   6   7       18.62       23.29      6.08 o 
   3   6   7      574.52      568.03     21.01 o 
   4   6   7      363.74      364.87     17.61 o 
   5   6   7       29.99       39.25      9.85 o 
   6   6   7       41.53       39.34     10.23 o 
   7   6   7        7.35        5.79      9.70 o 
   8   6   7       25.90       33.72     14.36 o 
 -10   7   7       35.26       75.53     17.89 o 
  -9   7   7      237.80      235.79     16.41 o 
  -8   7   7      204.32      237.64     15.56 o 
  -7   7   7      147.23      148.00     11.44 o 
  -6   7   7        1.36        5.47      7.03 o 
  -5   7   7      260.13      263.13     12.19 o 
  -4   7   7       27.06       16.51      6.21 o 
  -3   7   7       39.00       35.93      6.60 o 
  -2   7   7       74.79       81.72      8.99 o 
  -1   7   7      271.70      256.66     16.41 o 
   0   7   7      401.38      376.01     12.07 o 
   1   7   7      177.00      187.16      8.76 o 
   2   7   7        0.43       -3.90      6.84 o 
   3   7   7       44.47       31.33     11.83 o 
   4   7   7        2.28       -7.25      7.25 o 
   5   7   7       19.64       12.11      8.65 o 
   6   7   7       78.88       93.25     16.54 o 
   7   7   7        3.42       -9.02      9.02 o 
  -9   8   7       26.88       32.92     10.58 o 
  -8   8   7        0.85        1.03      7.95 o 
  -7   8   7      455.06      460.82     17.77 o 
  -6   8   7        0.02        1.08      7.03 o 
  -5   8   7      154.08      158.44      9.87 o 
  -4   8   7      267.81      260.73     11.74 o 
  -3   8   7      139.25      111.60      8.35 o 
  -2   8   7       42.14       58.74      7.09 o 
  -1   8   7       53.78       56.96      8.35 o 
   0   8   7      235.68      230.76      9.83 o 
   1   8   7      575.23      574.12     15.00 o 
   2   8   7       10.69       12.76      7.11 o 
   3   8   7       86.84      102.16      8.85 o 
   4   8   7      321.45      301.38     15.87 o 
   5   8   7       70.01       65.73     10.18 o 
   6   8   7        0.24       -8.67      8.67 o 
   7   8   7        5.86       -9.16      9.16 o 
  -8   9   7       10.62        8.82      8.20 o 
  -7   9   7       31.72       29.03      7.45 o 
  -6   9   7        4.19        9.62      5.87 o 
  -5   9   7       86.99       92.53     15.08 o 
  -4   9   7        0.19       -1.92      8.45 o 
  -3   9   7       59.26       57.38      6.59 o 
  -2   9   7       18.00       11.84      5.96 o 
  -1   9   7      191.65      174.24      8.84 o 
   0   9   7       28.75       27.84      5.97 o 
   1   9   7       54.81       52.23      7.29 o 
   2   9   7       18.39       14.60      6.44 o 
   3   9   7       55.54       72.37     11.27 o 
   4   9   7        1.27       -1.80      6.60 o 
   5   9   7       29.19       24.58      7.31 o 
  -7  10   7        6.00      -10.51     10.53 o 
  -6  10   7      150.97      179.48     42.81 o 
  -5  10   7       12.33        0.80      9.94 o 
  -4  10   7        0.87        8.07      9.16 o 
  -3  10   7      172.36      190.85     14.21 o 
  -2  10   7       87.33       81.53      6.86 o 
  -1  10   7       20.19       23.84      5.75 o 
   0  10   7       11.38       10.57      5.88 o 
   1  10   7        7.68       11.96      6.46 o 
   2  10   7      480.67      504.84     37.40 o 
   3  10   7      164.97      182.56     16.54 o 
   4  10   7       25.15       43.39     12.40 o 
  -5  11   7        0.21       -3.13      9.69 o 
  -4  11   7        5.02        4.21      9.48 o 
  -3  11   7       10.72       17.69      9.47 o 
  -2  11   7       14.76       23.96      6.82 o 
  -1  11   7        0.80       -7.16     22.36 o 
   0  11   7       20.79       11.02      9.54 o 
   1  11   7        7.43       -1.90      9.44 o 
   2  11   7       11.13        0.30     10.12 o 
 -12   0   8        0.36       10.92     13.03 o 
 -11   0   8       44.93       28.47     38.58 o 
 -10   0   8        5.31       12.91     11.63 o 
  -9   0   8      189.00      203.05     15.51 o 
  -8   0   8     1062.24     1004.07     57.65 o 
  -7   0   8      964.70      958.83     48.18 o 
  -6   0   8       18.61        5.91      7.35 o 
  -5   0   8     2600.07     2560.99     56.14 o 
  -4   0   8       47.45       54.60      7.96 o 
  -3   0   8      122.33      112.70     12.91 o 
  -2   0   8      130.87       90.74      9.73 o 
  -1   0   8      509.63      555.64     22.08 o 
   0   0   8     1107.06      983.16     31.98 o 
   1   0   8      980.50      993.05     27.72 o 
   2   0   8      136.31      179.31     15.70 o 
   3   0   8     1151.77     1128.68     32.05 o 
   4   0   8      833.13      935.42     48.72 o 
   5   0   8       28.43       22.88     10.65 o 
   6   0   8      194.26      190.38     19.18 o 
   7   0   8      353.75      375.48     28.10 o 
   8   0   8        7.71        8.95     12.58 o 
   9   0   8      230.12      245.02     35.31 o 
 -12   1   8        2.51       13.64      9.92 o 
 -11   1   8      140.16      149.34     13.20 o 
 -10   1   8      108.03      115.44     10.21 o 
  -9   1   8        4.46       -3.11      6.58 o 
  -8   1   8      237.93      203.01     15.41 o 
  -7   1   8       63.43       65.48     10.52 o 
  -6   1   8      252.24      228.92     13.79 o 
  -5   1   8        0.12       -4.59      4.59 o 
  -4   1   8     1650.74     1623.19     29.64 o 
  -3   1   8     1776.55     1775.82     30.96 o 
  -2   1   8      227.09      236.99     11.95 o 
  -1   1   8       63.62       62.31      7.18 o 
   0   1   8       39.74       59.15      6.27 o 
   1   1   8     1368.80     1345.96     24.04 o 
   2   1   8      862.37      825.20     18.00 o 
   3   1   8      290.98      270.37     10.73 o 
   4   1   8      666.24      655.56     18.89 o 
   5   1   8       24.18       23.39      7.92 o 
   6   1   8      260.06      277.38     23.12 o 
   7   1   8        0.05       -1.18      7.83 o 
   8   1   8       52.71       52.17     12.57 o 
   9   1   8      236.30      252.09     20.50 o 
 -12   2   8       31.72       29.33     12.71 o 
 -11   2   8       81.12       68.04      9.99 o 
 -10   2   8      113.65       96.62      9.92 o 
  -9   2   8        5.56        2.82      7.33 o 
  -8   2   8      163.20      176.92     11.87 o 
  -7   2   8      467.43      441.07     13.43 o 
  -6   2   8      920.24      930.81     19.08 o 
  -5   2   8      133.32      131.27      7.11 o 
  -4   2   8       23.35       21.69      5.17 o 
  -3   2   8      716.67      693.15     15.80 o 
  -2   2   8      375.81      386.30     12.13 o 
  -1   2   8      199.23      188.98      8.70 o 
   0   2   8        5.53        4.07      4.38 o 
   1   2   8      548.20      520.20     13.41 o 
   2   2   8     1691.06     1629.79     28.53 o 
   3   2   8      893.50      910.12     21.53 o 
   4   2   8      143.43      127.45      9.63 o 
   5   2   8      776.64      723.99     25.53 o 
   6   2   8      151.24      189.02     12.80 o 
   7   2   8       59.63       54.18     10.05 o 
   8   2   8        0.59        3.46     10.45 o 
   9   2   8        7.45       25.81     12.35 o 
 -12   3   8        0.18       15.14     12.29 o 
 -11   3   8       44.44       36.89      9.03 o 
 -10   3   8        0.93       11.70      7.39 o 
  -9   3   8      148.09      146.39     19.24 o 
  -8   3   8        5.42       10.29      7.69 o 
  -7   3   8      244.35      239.00     11.77 o 
  -6   3   8        0.48        4.75      4.94 o 
  -5   3   8       58.54       60.34      9.13 o 
  -4   3   8       30.70       25.84      4.75 o 
  -3   3   8       11.04        8.47      4.38 o 
  -2   3   8        8.53       11.98      5.13 o 
  -1   3   8        1.77        2.83      4.20 o 
   0   3   8       49.29       39.32      5.31 o 
   1   3   8        0.60       -1.33      5.92 o 
   2   3   8        0.09       -5.11      5.11 o 
   3   3   8        6.71        2.08      5.87 o 
   4   3   8        0.53       -5.75      5.75 o 
   5   3   8       13.39        6.77      7.57 o 
   6   3   8      183.63      179.36     29.88 o 
   7   3   8        5.61        3.29      9.38 o 
   8   3   8      100.66      120.51     30.23 o 
   9   3   8        5.64       21.28     14.88 o 
 -12   4   8       92.61      119.93     14.25 o 
 -11   4   8       63.49       73.92     18.15 o 
 -10   4   8       73.37       82.85     11.16 o 
  -9   4   8        1.68       -0.28      7.79 o 
  -8   4   8        1.93       -6.69      6.69 o 
  -7   4   8       51.57       48.65      7.78 o 
  -6   4   8      408.72      401.91     14.39 o 
  -5   4   8       54.39       54.25      5.30 o 
  -4   4   8      181.28      172.92      8.09 o 
  -3   4   8        4.70        1.22      3.88 o 
  -2   4   8        2.03       -1.73      3.71 o 
  -1   4   8      171.97      195.61     11.31 o 
   0   4   8       59.67       53.22      5.73 o 
   1   4   8     1454.88     1419.63     25.50 o 
   2   4   8     1011.93      982.03     21.94 o 
   3   4   8     1481.50     1470.89     29.52 o 
   4   4   8      554.42      547.37     24.22 o 
   5   4   8      359.35      356.25     17.04 o 
   6   4   8       26.40        5.40     10.46 o 
   7   4   8        3.31       -5.86     11.45 o 
   8   4   8       31.84       10.81     18.72 o 
 -11   5   8       35.25       32.66     11.07 o 
 -10   5   8       39.76       47.56     10.21 o 
  -9   5   8      182.90      146.13     12.30 o 
  -8   5   8        3.31       -6.14      7.22 o 
  -7   5   8       47.60       53.35      8.21 o 
  -6   5   8      378.38      344.70     13.16 o 
  -5   5   8      120.91      129.79     13.24 o 
  -4   5   8      359.59      322.79     10.77 o 
  -3   5   8       19.50       13.60      3.91 o 
  -2   5   8       22.45       29.36      4.24 o 
  -1   5   8       87.38       90.37      5.61 o 
   0   5   8      147.26      135.29      8.30 o 
   1   5   8      597.43      554.40     15.08 o 
   2   5   8      824.65      791.90     18.98 o 
   3   5   8       99.29      100.68      9.47 o 
   4   5   8      218.84      185.09     14.13 o 
   5   5   8        9.18        7.73      9.10 o 
   6   5   8       71.54       66.52     14.02 o 
   7   5   8       28.06       31.14     15.89 o 
   8   5   8       55.81       92.64     35.17 o 
 -11   6   8       16.22       12.74     11.83 o 
 -10   6   8      110.27      115.11     18.02 o 
  -9   6   8       15.71       25.40      9.85 o 
  -8   6   8      178.30      194.50     13.09 o 
  -7   6   8        0.97        3.16      6.73 o 
  -6   6   8      275.30      303.31     12.98 o 
  -5   6   8       48.61       52.50     10.92 o 
  -4   6   8      113.26      106.49      8.12 o 
  -3   6   8       32.39       22.76      6.13 o 
  -2   6   8      365.60      342.86     11.90 o 
  -1   6   8      106.36      114.16      7.84 o 
   0   6   8     1055.12     1053.71     30.53 o 
   1   6   8        2.99       -1.03      5.59 o 
   2   6   8      990.46      947.39     23.13 o 
   3   6   8      243.19      228.90     14.62 o 
   4   6   8      432.87      390.22     21.26 o 
   5   6   8      118.89      116.76     15.19 o 
   6   6   8       26.47        2.26      9.58 o 
   7   6   8       30.84       22.30     13.83 o 
 -10   7   8       97.16      110.91     14.59 o 
  -9   7   8        9.51       11.92     12.04 o 
  -8   7   8      299.93      323.87     18.20 o 
  -7   7   8       14.66        4.50      7.44 o 
  -6   7   8       56.89       67.18      9.02 o 
  -5   7   8        4.06        0.99      6.31 o 
  -4   7   8        1.15        6.48      6.18 o 
  -3   7   8       37.89       41.75      7.14 o 
  -2   7   8      295.07      270.46     12.27 o 
  -1   7   8       16.52        9.48      7.87 o 
   0   7   8      353.56      347.49     12.24 o 
   1   7   8      481.08      452.56     13.87 o 
   2   7   8        0.13        0.42      7.37 o 
   3   7   8       53.65       65.54     10.22 o 
   4   7   8        9.36       12.41      8.87 o 
   5   7   8        1.90       -6.30      8.12 o 
   6   7   8      180.53      186.70     15.45 o 
   7   7   8        2.06       -7.98      9.89 o 
  -9   8   8        2.02        0.58     10.39 o 
  -8   8   8        1.36        2.63      9.47 o 
  -7   8   8      390.34      432.78     28.86 o 
  -6   8   8       10.45       10.18      7.30 o 
  -5   8   8        9.84        9.50      6.61 o 
  -4   8   8      198.96      228.18     11.73 o 
  -3   8   8      120.60      108.47      8.93 o 
  -2   8   8       19.54       14.50      6.38 o 
  -1   8   8        0.04       -4.54      5.64 o 
   0   8   8       69.40       70.06      7.36 o 
   1   8   8      133.79      129.82      9.81 o 
   2   8   8      151.47      147.87     15.41 o 
   3   8   8        4.22       -6.68      6.68 o 
   4   8   8       15.83       18.70      8.84 o 
   5   8   8      106.27      101.64     12.61 o 
   6   8   8        0.54        2.67     12.96 o 
  -8   9   8      120.36      127.51     12.42 o 
  -7   9   8       11.68       14.01      8.05 o 
  -6   9   8        2.89       11.34      6.71 o 
  -5   9   8       12.24       16.40      6.26 o 
  -4   9   8        0.28       -5.45      5.45 o 
  -3   9   8       11.51       -1.88      6.02 o 
  -2   9   8       38.12       46.33      7.44 o 
  -1   9   8      246.56      254.98     11.48 o 
   0   9   8      279.50      277.65     12.42 o 
   1   9   8      181.87      165.80     10.39 o 
   2   9   8       17.73       23.71      7.13 o 
   3   9   8       40.85       47.62      8.03 o 
   4   9   8       74.12       87.79      9.21 o 
   5   9   8      210.32      206.45     12.77 o 
  -6  10   8        1.50       -2.29     10.23 o 
  -5  10   8      134.31      150.98     15.50 o 
  -4  10   8       15.63       32.05     10.63 o 
  -3  10   8       18.86        8.48      8.71 o 
  -2  10   8        0.26       -5.48      5.48 o 
  -1  10   8        2.19       -0.95      6.22 o 
   0  10   8        0.01       -6.11      6.11 o 
   1  10   8        2.11       -6.21      6.21 o 
   2  10   8       16.59       25.42      6.80 o 
   3  10   8        0.02       -6.56      6.56 o 
  -4  11   8       50.93       48.23     11.64 o 
  -3  11   8        0.75        2.76      9.15 o 
  -2  11   8       49.92       55.71     10.04 o 
  -1  11   8       79.75       75.78      7.47 o 
   0  11   8       41.53       24.20     21.86 o 
 -12   1   9       91.93      108.98     13.32 o 
 -11   1   9      332.35      298.18     16.87 o 
 -10   1   9        6.24       -0.77      7.13 o 
  -9   1   9      218.68      195.27     13.09 o 
  -8   1   9      205.95      207.98     12.19 o 
  -7   1   9      251.15      307.51     13.58 o 
  -6   1   9        3.87        3.81      5.49 o 
  -5   1   9      257.46      251.57     10.66 o 
  -4   1   9      239.49      241.77     10.95 o 
  -3   1   9     1540.47     1611.71     33.05 o 
  -2   1   9      232.22      203.73     10.35 o 
  -1   1   9      298.37      296.26     11.93 o 
   0   1   9     1332.72     1414.90     39.74 o 
   1   1   9       38.77       40.70      7.42 o 
   2   1   9      119.32      125.46      9.17 o 
   3   1   9        3.10       -8.31      8.31 o 
   4   1   9        8.23        4.65      6.76 o 
   5   1   9       21.67       24.12      9.20 o 
   6   1   9       36.75       38.85     10.87 o 
   7   1   9       25.83       27.93      9.64 o 
   8   1   9       36.49       30.97     12.31 o 
   9   1   9       13.59       47.33     14.98 o 
 -12   2   9       17.81        4.38      9.84 o 
 -11   2   9        9.22       -2.48      9.52 o 
 -10   2   9        3.12        7.58      7.62 o 
  -9   2   9       71.42       74.90     10.33 o 
  -8   2   9        4.63       -5.63      6.85 o 
  -7   2   9        3.58        4.15      6.41 o 
  -6   2   9      292.16      305.68     12.10 o 
  -5   2   9      357.39      345.71     11.24 o 
  -4   2   9      356.58      389.81     11.61 o 
  -3   2   9       10.91        9.63      5.18 o 
  -2   2   9      530.11      532.18     14.14 o 
  -1   2   9      865.87      873.41     21.38 o 
   0   2   9       61.17       51.99      6.77 o 
   1   2   9       12.60        8.76      5.55 o 
   2   2   9      131.63      143.87      8.78 o 
   3   2   9       64.63       73.44     10.52 o 
   4   2   9      894.57      853.34     24.21 o 
   5   2   9      271.55      236.40     15.80 o 
   6   2   9        7.28       -4.36      7.25 o 
   7   2   9        9.49        2.62     12.17 o 
   8   2   9       22.84       47.90     13.90 o 
 -12   3   9       67.60       89.06     15.36 o 
 -11   3   9      179.58      179.46     13.03 o 
 -10   3   9      627.21      658.38     27.86 o 
  -9   3   9       36.72       45.76     11.55 o 
  -8   3   9       76.18       98.88     10.37 o 
  -7   3   9       96.93       96.78      9.77 o 
  -6   3   9       56.14       68.74      6.74 o 
  -5   3   9      514.11      513.70     14.99 o 
  -4   3   9       32.13       40.07      5.34 o 
  -3   3   9        0.02       -1.81      4.10 o 
  -2   3   9     1170.90     1264.70     24.64 o 
  -1   3   9      494.76      470.43     19.74 o 
   0   3   9      273.54      236.95     10.86 o 
   1   3   9       20.06       19.24      6.02 o 
   2   3   9        9.71       18.03      7.95 o 
   3   3   9      556.51      537.52     20.22 o 
   4   3   9      410.98      436.42     20.57 o 
   5   3   9        5.41       18.33      9.31 o 
   6   3   9       22.07       33.71     10.94 o 
   7   3   9      270.57      303.48     24.61 o 
   8   3   9        2.83        6.95     13.90 o 
 -11   4   9      147.74      183.20     15.28 o 
 -10   4   9        4.37       -8.03      8.03 o 
  -9   4   9       26.11       30.21      9.09 o 
  -8   4   9      198.73      195.47     12.99 o 
  -7   4   9       11.53        7.73      6.82 o 
  -6   4   9       38.11       61.25      7.75 o 
  -5   4   9       26.77       24.97      6.79 o 
  -4   4   9      162.48      176.01      8.88 o 
  -3   4   9      259.42      233.67     14.06 o 
  -2   4   9      456.54      488.39     15.75 o 
  -1   4   9       14.18       23.16      5.45 o 
   0   4   9      850.19      821.45     21.44 o 
   1   4   9      352.48      353.59     13.19 o 
   2   4   9        6.51       -1.27      5.75 o 
   3   4   9       76.37       98.28     10.20 o 
   4   4   9      171.57      191.67     16.45 o 
   5   4   9       18.49       30.86     11.81 o 
   6   4   9       68.34       63.47     14.58 o 
   7   4   9        9.90        9.61     12.73 o 
   8   4   9       16.69        6.32     14.14 o 
 -11   5   9       48.24       44.13     11.32 o 
 -10   5   9      137.54      138.25     15.58 o 
  -9   5   9      185.49      196.20     14.05 o 
  -8   5   9        7.38       -2.32      7.42 o 
  -7   5   9        1.28        2.61      6.64 o 
  -6   5   9      108.38      105.77     10.71 o 
  -5   5   9        7.34       10.92      6.47 o 
  -4   5   9       26.30       29.00      6.86 o 
  -3   5   9       86.57       85.42      7.75 o 
  -2   5   9       36.97       39.64      6.65 o 
  -1   5   9       83.36       83.28      9.58 o 
   0   5   9      243.11      222.93     13.04 o 
   1   5   9       25.72       37.29      8.37 o 
   2   5   9      149.05      159.85     10.91 o 
   3   5   9      292.49      268.93     21.58 o 
   4   5   9       27.45       44.39     13.21 o 
   5   5   9      353.07      390.52     24.11 o 
   6   5   9      166.36      186.16     45.65 o 
   7   5   9       24.17       -2.84     12.60 o 
 -10   6   9      128.06      136.66     15.69 o 
  -9   6   9       76.28       71.38     12.28 o 
  -8   6   9      101.23      100.99     10.89 o 
  -7   6   9        0.61       10.41      7.27 o 
  -6   6   9      205.07      211.78     11.42 o 
  -5   6   9        6.82       11.41      6.18 o 
  -4   6   9        6.70        7.20      5.86 o 
  -3   6   9      115.33      110.37      8.18 o 
  -2   6   9        0.36       -5.16      5.16 o 
  -1   6   9      169.65      180.78     13.04 o 
   0   6   9      550.17      553.46     17.78 o 
   1   6   9        5.46       -5.98      5.98 o 
   2   6   9      158.24      152.21     10.09 o 
   3   6   9      219.81      202.80     26.32 o 
   4   6   9        0.17       -7.72      9.58 o 
   5   6   9       45.34       33.66     12.57 o 
   6   6   9       45.12       69.09     14.98 o 
   7   6   9       14.29        6.76     15.62 o 
 -10   7   9        1.40        1.58     10.62 o 
  -9   7   9       77.17       98.69     20.55 o 
  -8   7   9       96.04      106.92     18.50 o 
  -7   7   9        7.08       10.63      8.06 o 
  -6   7   9       25.75       15.55      7.39 o 
  -5   7   9        4.10        3.55      6.95 o 
  -4   7   9       95.29      106.84      9.46 o 
  -3   7   9       40.88       46.29      9.85 o 
  -2   7   9        0.36       -1.67      6.03 o 
  -1   7   9      282.15      267.34     12.51 o 
   0   7   9      433.38      396.05     13.96 o 
   1   7   9       51.21       54.97      8.81 o 
   2   7   9        0.02       -2.74      7.63 o 
   3   7   9       16.19       18.84      8.80 o 
   4   7   9      149.69      141.94     22.91 o 
   5   7   9      193.27      169.50     15.25 o 
   6   7   9        1.36        2.31     11.87 o 
  -9   8   9        3.62       12.05     17.97 o 
  -8   8   9      219.78      219.84     16.23 o 
  -7   8   9       42.09       56.08      9.70 o 
  -6   8   9       27.42       43.69      8.42 o 
  -5   8   9        0.08       -5.79      6.62 o 
  -4   8   9       16.41        3.81      7.23 o 
  -3   8   9        4.47       16.70      7.02 o 
  -2   8   9       16.78       18.19      6.83 o 
  -1   8   9       18.87       28.79      8.86 o 
   0   8   9       75.15       93.15      8.31 o 
   1   8   9      518.70      512.16     17.79 o 
   2   8   9      235.95      245.14     12.97 o 
   3   8   9      143.77      163.34     11.49 o 
   4   8   9        9.11       -9.15      9.15 o 
   5   8   9        0.86       -8.89      8.89 o 
  -7   9   9       14.85       24.74      8.60 o 
  -6   9   9       10.45        6.56      7.39 o 
  -5   9   9       49.78       54.65      8.41 o 
  -4   9   9       25.74       33.92      9.53 o 
  -3   9   9       10.29        0.18      6.61 o 
  -2   9   9      148.53      173.94     10.98 o 
  -1   9   9       62.66       58.09      7.45 o 
   0   9   9       28.15       24.56      7.43 o 
   1   9   9      155.72      150.13     10.94 o 
   2   9   9        2.35        7.84      7.36 o 
   3   9   9        2.55       16.34      8.10 o 
   4   9   9       31.30       36.71      8.82 o 
  -6  10   9        5.45       -2.92     10.89 o 
  -5  10   9        0.95      -15.71     15.71 o 
  -4  10   9        0.36       -5.34      9.42 o 
  -3  10   9        3.68       -3.43      6.49 o 
  -2  10   9       22.09       42.18      8.19 o 
  -1  10   9       17.73        9.74      9.65 o 
   0  10   9       21.93       21.57      7.77 o 
   1  10   9      400.65      396.01     15.41 o 
   2  10   9      210.70      244.81     12.47 o 
 -12   0  10        9.75       -1.25     14.33 o 
 -11   0  10      405.29      405.18     27.33 o 
 -10   0  10      277.44      282.45     23.20 o 
  -9   0  10       34.81       42.44     19.77 o 
  -8   0  10      259.95      239.86     18.34 o 
  -7   0  10      347.72      331.86     37.36 o 
  -6   0  10       55.99       42.77     10.73 o 
  -5   0  10        7.31        3.15      7.93 o 
  -4   0  10        9.31       12.98      8.96 o 
  -3   0  10      610.05      625.14     50.79 o 
  -2   0  10     3154.45     3104.73     80.90 o 
  -1   0  10     1758.02     1682.66     49.67 o 
   0   0  10      424.05      451.48     31.80 o 
   1   0  10      805.26      901.21     37.47 o 
   2   0  10       15.75       16.61      9.49 o 
   3   0  10      181.65      144.35     15.42 o 
   4   0  10      179.90      155.71     17.07 o 
   5   0  10        9.86       -8.97     15.81 o 
   6   0  10       41.86       46.67     14.15 o 
   7   0  10      676.10      748.44     37.88 o 
 -12   1  10       89.33       93.08     13.43 o 
 -11   1  10      126.45      106.49     12.89 o 
 -10   1  10        3.52       -7.94      7.94 o 
  -9   1  10       12.52        8.11      7.91 o 
  -8   1  10        1.77       23.17      9.17 o 
  -7   1  10        1.15       -4.03      5.78 o 
  -6   1  10      276.84      275.91     12.85 o 
  -5   1  10       19.94       17.83      6.46 o 
  -4   1  10      464.55      498.99     16.20 o 
  -3   1  10       68.50       88.04     10.79 o 
  -2   1  10      204.07      167.98      9.80 o 
  -1   1  10        0.07       -0.04      5.14 o 
   0   1  10       17.72        8.94      6.08 o 
   1   1  10      746.83      742.84     19.34 o 
   2   1  10       47.88       35.46      7.60 o 
   3   1  10       49.25       53.92      8.70 o 
   4   1  10       28.73       24.51      7.90 o 
   5   1  10      155.30      155.34     12.46 o 
   6   1  10      149.42      151.12     13.04 o 
   7   1  10        0.94       -6.15     10.34 o 
   8   1  10      105.14       94.50     19.74 o 
 -12   2  10        6.93       -7.51     10.19 o 
 -11   2  10       53.41       49.62     13.35 o 
 -10   2  10      105.93      105.42     15.35 o 
  -9   2  10      232.36      242.52     18.19 o 
  -8   2  10      108.08      129.88     12.70 o 
  -7   2  10        0.52        3.84      7.56 o 
  -6   2  10        6.00        1.63      6.08 o 
  -5   2  10        7.89        3.12      5.92 o 
  -4   2  10      113.79      112.59      8.14 o 
  -3   2  10      176.44      191.88     13.36 o 
  -2   2  10      819.51      789.23     20.71 o 
  -1   2  10     1005.27      993.78     24.15 o 
   0   2  10     1484.17     1415.59     31.18 o 
   1   2  10      329.99      349.10     14.21 o 
   2   2  10       78.09       74.27      8.80 o 
   3   2  10        9.46       18.17      7.39 o 
   4   2  10      119.26       96.90     10.34 o 
   5   2  10       10.18        5.21      9.62 o 
   6   2  10      239.82      258.16     15.84 o 
   7   2  10        3.40       15.08     13.76 o 
   8   2  10      211.10      238.55     25.02 o 
 -12   3  10       63.21       80.87     19.11 o 
 -11   3  10       30.94       23.73      9.00 o 
 -10   3  10       12.82       -1.07      8.69 o 
  -9   3  10        0.16       -3.88      8.33 o 
  -8   3  10        0.43        8.87      7.74 o 
  -7   3  10       60.18       61.22      9.14 o 
  -6   3  10        6.49       -6.53     11.19 o 
  -5   3  10       33.59       33.89      6.53 o 
  -4   3  10       27.72       38.18      6.75 o 
  -3   3  10      954.66      949.36     23.37 o 
  -2   3  10       17.78        5.41      5.40 o 
  -1   3  10        5.25        8.58      6.01 o 
   0   3  10      506.63      521.98     16.88 o 
   1   3  10       16.30        6.26      5.94 o 
   2   3  10      113.13      102.93      9.49 o 
   3   3  10      175.43      205.60     12.67 o 
   4   3  10      221.42      223.71     13.59 o 
   5   3  10       20.99        6.86      9.01 o 
   6   3  10        9.33       16.26     12.72 o 
   7   3  10       10.43       -1.28     24.20 o 
   8   3  10       30.41       43.70     15.92 o 
 -11   4  10        0.05       10.39     10.06 o 
 -10   4  10       49.35       36.24     10.31 o 
  -9   4  10      133.34      146.47     17.49 o 
  -8   4  10      104.85      116.93     12.37 o 
  -7   4  10      107.32       83.91      9.67 o 
  -6   4  10       11.17        4.43      6.29 o 
  -5   4  10      192.75      181.48     11.41 o 
  -4   4  10       44.27       72.45      8.96 o 
  -3   4  10       50.55       40.99      8.16 o 
  -2   4  10       11.16        7.69      5.84 o 
  -1   4  10      375.27      356.70     15.48 o 
   0   4  10     1210.13     1216.70     28.28 o 
   1   4  10        2.50       -3.64      5.65 o 
   2   4  10      274.42      296.98     22.19 o 
   3   4  10        0.28        0.49      7.76 o 
   4   4  10        0.89       -3.16      9.48 o 
   5   4  10      121.18       92.29     15.41 o 
   6   4  10        6.29       35.18     25.89 o 
   7   4  10       19.72       14.29     14.31 o 
 -11   5  10       97.03      114.80     15.47 o 
 -10   5  10       11.81       10.10      9.32 o 
  -9   5  10        0.10       -4.28      8.18 o 
  -8   5  10      100.32       94.60     10.93 o 
  -7   5  10       11.23       21.05      8.04 o 
  -6   5  10      125.10      139.42     10.21 o 
  -5   5  10      177.02      162.85     10.09 o 
  -4   5  10       33.04       17.92      6.79 o 
  -3   5  10      511.13      518.80     15.71 o 
  -2   5  10      317.59      283.06     13.05 o 
  -1   5  10       55.33       65.06      9.07 o 
   0   5  10       58.83       60.78      9.34 o 
   1   5  10      282.71      265.91     23.53 o 
   2   5  10        6.90       -5.98      7.56 o 
   3   5  10      121.09      119.53     17.42 o 
   4   5  10       49.78       32.55     16.57 o 
   5   5  10       52.14       28.92     19.22 o 
   6   5  10       23.01       34.79     14.28 o 
   7   5  10       12.34       -7.94     12.86 o 
 -10   6  10       46.56       63.14     13.38 o 
  -9   6  10       71.15       57.02     12.13 o 
  -8   6  10        0.21       -6.21      9.04 o 
  -7   6  10      348.11      352.00     16.47 o 
  -6   6  10       35.47       34.58      7.87 o 
  -5   6  10       33.25       36.96      7.46 o 
  -4   6  10       17.68       15.03      6.62 o 
  -3   6  10        0.11       -0.37      5.75 o 
  -2   6  10      138.34      163.13      9.75 o 
  -1   6  10       67.00       56.69      8.12 o 
   0   6  10        0.13       -3.98      6.11 o 
   1   6  10      302.28      305.08     13.85 o 
   2   6  10      528.46      527.22     22.19 o 
   3   6  10        3.58        1.85      9.95 o 
   4   6  10        8.91        0.93     10.50 o 
   5   6  10        1.62       14.73     15.08 o 
   6   6  10       72.67       85.53     26.24 o 
  -9   7  10       13.03        7.78     11.46 o 
  -8   7  10      145.02      135.19     14.22 o 
  -7   7  10       93.90       95.85     12.08 o 
  -6   7  10       40.18       41.36      8.80 o 
  -5   7  10       67.75       73.93     12.91 o 
  -4   7  10      241.35      239.33     15.67 o 
  -3   7  10       23.78       18.04      7.13 o 
  -2   7  10       62.07       52.98     13.40 o 
  -1   7  10      161.62      150.71     10.63 o 
   0   7  10       30.97       24.88      6.90 o 
   1   7  10      139.84      181.65     21.34 o 
   2   7  10       16.50       21.80      9.29 o 
   3   7  10       21.32       27.64     10.19 o 
   4   7  10      138.54      154.54     30.19 o 
   5   7  10        1.08       -5.44     11.23 o 
  -8   8  10       99.65      118.43     13.94 o 
  -7   8  10       16.72       24.96      9.87 o 
  -6   8  10        5.32        5.36      7.81 o 
  -5   8  10       20.89       15.06      7.67 o 
  -4   8  10        0.22       -6.75      6.75 o 
  -3   8  10      208.55      232.65     12.76 o 
  -2   8  10       24.10       21.87      7.52 o 
  -1   8  10        1.60       -0.82      6.17 o 
   0   8  10       46.06       48.37     10.46 o 
   1   8  10      127.04      113.80     10.66 o 
   2   8  10        0.23       -4.74      7.49 o 
   3   8  10       37.59       39.56     10.98 o 
   4   8  10       84.07       93.27     13.20 o 
  -7   9  10       62.68       80.66     10.98 o 
  -6   9  10       45.71       56.39      9.45 o 
  -5   9  10       11.57        2.19      7.40 o 
  -4   9  10        0.64       -1.45      6.82 o 
  -3   9  10        7.86       -5.39      6.93 o 
  -2   9  10       52.80       50.40      8.82 o 
  -1   9  10       36.66       38.59      7.60 o 
   0   9  10       46.64       40.67      8.80 o 
   1   9  10       19.21       31.77      8.66 o 
   2   9  10       51.62       70.84     10.16 o 
   3   9  10       97.40       82.51     10.60 o 
  -5  10  10        7.81       -4.16     16.15 o 
  -4  10  10        8.24        6.73     11.40 o 
  -3  10  10        4.90       -3.57      7.32 o 
  -2  10  10        1.80        0.58      9.00 o 
  -1  10  10       50.51       57.90      9.42 o 
   0  10  10        0.58        5.14      7.86 o 
   1  10  10       17.41       17.95      8.28 o 
 -12   1  11       47.23       15.38     11.45 o 
 -11   1  11        5.04       -8.65      8.65 o 
 -10   1  11      116.49      103.47     16.17 o 
  -9   1  11      170.69      173.69     18.73 o 
  -8   1  11      231.67      241.41     31.91 o 
  -7   1  11      121.30      143.78     10.62 o 
  -6   1  11       57.07       61.54      8.60 o 
  -5   1  11      779.32      740.12     21.16 o 
  -4   1  11      665.94      624.98     18.96 o 
  -3   1  11     1076.51     1074.99     26.28 o 
  -2   1  11       34.36       25.55      8.19 o 
  -1   1  11       81.94       74.33     10.00 o 
   0   1  11      502.42      453.00     16.58 o 
   1   1  11      470.69      487.51     17.30 o 
   2   1  11       11.87       23.49      7.62 o 
   3   1  11       15.74       15.60      7.60 o 
   4   1  11        9.59        2.08      7.69 o 
   5   1  11        1.09        7.21      8.42 o 
   6   1  11        0.00        4.09      9.09 o 
   7   1  11        4.10        4.55     12.16 o 
 -11   2  11      131.67      129.28     13.90 o 
 -10   2  11       28.46       33.70     11.91 o 
  -9   2  11       17.94        5.29      8.38 o 
  -8   2  11        4.35       -0.57      8.45 o 
  -7   2  11        1.80        8.01      8.06 o 
  -6   2  11       52.49       38.20      9.32 o 
  -5   2  11        0.33        1.06      6.01 o 
  -4   2  11      960.03      830.46     24.39 o 
  -3   2  11     1169.37     1077.59     26.34 o 
  -2   2  11      519.10      495.59     16.89 o 
  -1   2  11       44.44       46.97      7.78 o 
   0   2  11        0.01        4.06      6.24 o 
   1   2  11        1.22        3.91      6.56 o 
   2   2  11       51.41       26.69      7.70 o 
   3   2  11      690.28      670.10     21.96 o 
   4   2  11      178.16      188.00     13.33 o 
   5   2  11        1.43       -2.53      8.24 o 
   6   2  11      435.56      409.76     22.84 o 
   7   2  11       27.45       64.79     17.09 o 
 -11   3  11       11.53        6.96     11.79 o 
 -10   3  11        6.38       -6.02      8.89 o 
  -9   3  11        1.47       -5.28     10.70 o 
  -8   3  11       56.31       62.26      9.87 o 
  -7   3  11      146.84      142.99     13.34 o 
  -6   3  11      331.65      341.73     17.50 o 
  -5   3  11       47.24       58.57      9.65 o 
  -4   3  11      241.82      249.39     13.17 o 
  -3   3  11      130.72      117.21      9.10 o 
  -2   3  11        1.99        9.42      9.25 o 
  -1   3  11      115.10      118.47     11.89 o 
   0   3  11       11.14       12.66      6.36 o 
   1   3  11      427.40      406.74     15.99 o 
   2   3  11      494.83      487.94     18.33 o 
   3   3  11       39.79       62.85      9.53 o 
   4   3  11        0.53       -7.09      8.12 o 
   5   3  11       55.95       40.86     13.96 o 
   6   3  11        0.40        8.73     12.53 o 
   7   3  11       80.37       88.50     28.93 o 
 -11   4  11       11.36       15.28     10.25 o 
 -10   4  11        0.21        5.60      9.88 o 
  -9   4  11       67.73       70.46     10.99 o 
  -8   4  11       76.09       70.36     14.76 o 
  -7   4  11       21.17       24.42      8.33 o 
  -6   4  11      165.23      154.12     12.50 o 
  -5   4  11        1.58       -3.99      7.19 o 
  -4   4  11      122.51      123.69     10.40 o 
  -3   4  11      119.16      111.64      9.96 o 
  -2   4  11       25.85       27.50      8.57 o 
  -1   4  11      724.05      734.84     37.41 o 
   0   4  11      158.14      159.41     12.72 o 
   1   4  11      598.35      592.86     22.48 o 
   2   4  11       21.75       16.27      8.46 o 
   3   4  11        0.01       13.02     11.31 o 
   4   4  11      288.34      247.05     21.21 o 
   5   4  11       64.62       66.01     26.18 o 
   6   4  11       14.04       11.11     12.82 o 
 -10   5  11       14.27       12.79      9.95 o 
  -9   5  11       39.17       42.64     10.54 o 
  -8   5  11      151.55      151.65     12.82 o 
  -7   5  11        3.44       -0.66      7.41 o 
  -6   5  11      259.13      245.20     13.72 o 
  -5   5  11       97.03      129.04     13.01 o 
  -4   5  11       13.05        8.93      6.55 o 
  -3   5  11       32.44       17.92      7.59 o 
  -2   5  11        0.71       -5.04      6.36 o 
  -1   5  11       15.16       11.70      8.05 o 
   0   5  11      509.64      565.95     22.11 o 
   1   5  11        5.30        3.71      9.79 o 
   2   5  11      106.87       98.58     14.66 o 
   3   5  11      152.63      146.30     43.37 o 
   4   5  11      110.59      112.79     16.45 o 
   5   5  11       18.22       37.33     13.39 o 
   6   5  11        2.55        4.91     12.70 o 
 -10   6  11       24.79       47.98     13.59 o 
  -9   6  11        7.82       -8.61      9.83 o 
  -8   6  11        1.21       -4.17      8.84 o 
  -7   6  11        0.56       -6.80      8.28 o 
  -6   6  11       41.49       34.31     10.42 o 
  -5   6  11       74.59       90.79      9.17 o 
  -4   6  11       57.68       53.02      9.33 o 
  -3   6  11       42.58       37.31      8.20 o 
  -2   6  11      309.78      295.10     13.91 o 
  -1   6  11       15.84        7.49      7.07 o 
   0   6  11       37.53       39.98     16.10 o 
   1   6  11        0.01       -7.19      7.19 o 
   2   6  11       14.37       40.12     11.66 o 
   3   6  11       83.26       69.04     14.22 o 
   4   6  11       74.39       81.28     15.63 o 
   5   6  11        2.75       -3.02     12.29 o 
  -9   7  11       12.11        3.25     10.70 o 
  -8   7  11      102.21      125.55     14.80 o 
  -7   7  11      169.27      157.65     20.09 o 
  -6   7  11       21.00        9.63     14.77 o 
  -5   7  11        0.51       -6.55      7.09 o 
  -4   7  11       55.93       53.91      9.07 o 
  -3   7  11        5.61       -5.12     11.31 o 
  -2   7  11       36.33       31.61      8.07 o 
  -1   7  11        3.98       -1.16      6.70 o 
   0   7  11        0.54       -3.31      6.39 o 
   1   7  11        0.08        0.59      9.53 o 
   2   7  11        6.44        5.09     10.16 o 
   3   7  11        0.64       -7.79     18.76 o 
   4   7  11       22.47       15.38     22.96 o 
  -8   8  11       26.95       52.18     12.37 o 
  -7   8  11       26.76       40.21     11.05 o 
  -6   8  11       39.12       36.30      9.48 o 
  -5   8  11       27.85       16.25      8.49 o 
  -4   8  11       36.59       44.13      9.15 o 
  -3   8  11      121.56      112.03     10.83 o 
  -2   8  11      144.78      154.12     11.62 o 
  -1   8  11        0.36       -5.89      6.72 o 
   0   8  11       48.38       38.61     10.38 o 
   1   8  11        2.89        3.51      9.42 o 
   2   8  11       21.15        3.72      9.84 o 
   3   8  11       18.68       19.52     12.44 o 
  -6   9  11       17.45        2.79      8.68 o 
  -5   9  11        1.70       -8.01      8.01 o 
  -4   9  11       13.66        7.51      7.71 o 
  -3   9  11        4.10        6.61      8.07 o 
  -2   9  11       16.88       16.54      8.23 o 
  -1   9  11       59.67       68.16     11.63 o 
   0   9  11      141.52      142.00     12.09 o 
   1   9  11       29.87       38.18     14.62 o 
   2   9  11       31.38       39.49      9.69 o 
 -11   0  12       14.37        3.19     15.91 o 
 -10   0  12       19.60       37.94     22.52 o 
  -9   0  12       23.28       24.88     18.14 o 
  -8   0  12       29.10       30.77     19.30 o 
  -7   0  12      477.73      465.16     32.28 o 
  -6   0  12        0.06        3.96      8.78 o 
  -5   0  12      139.36      135.82     14.36 o 
  -4   0  12      267.01      231.69     31.45 o 
  -3   0  12     1043.77     1059.92     37.77 o 
  -2   0  12      446.32      430.12     22.72 o 
  -1   0  12        0.01        0.24      9.11 o 
   0   0  12      606.57      583.13     38.83 o 
   1   0  12      562.26      452.98     24.71 o 
   2   0  12      939.84      885.58     36.33 o 
   3   0  12        0.60      -10.02     18.31 o 
   4   0  12       18.21       -1.59     11.84 o 
   5   0  12      328.67      398.03     27.59 o 
   6   0  12      347.41      439.50     30.31 o 
   7   0  12        0.02       19.03     21.59 o 
 -11   1  12        1.31       -9.71      9.71 o 
 -10   1  12        5.45        8.14     10.98 o 
  -9   1  12       12.23       11.14     16.76 o 
  -8   1  12        3.92        2.56      8.63 o 
  -7   1  12       65.58       66.37     11.17 o 
  -6   1  12       31.36       38.71      9.86 o 
  -5   1  12       49.59       47.31      7.90 o 
  -4   1  12        1.46       -6.00      6.00 o 
  -3   1  12        6.23        8.41      6.67 o 
  -2   1  12       31.08       38.10      7.61 o 
  -1   1  12      309.57      316.03     14.09 o 
   0   1  12      131.82      160.11     11.19 o 
   1   1  12        9.97       23.56      7.82 o 
   2   1  12        7.63       10.50      7.67 o 
   3   1  12       15.53       31.25      9.67 o 
   4   1  12       76.92       85.39     13.73 o 
   5   1  12        0.01       -6.18      8.25 o 
   6   1  12      102.05       88.16     13.09 o 
 -11   2  12       94.75      108.55     16.36 o 
 -10   2  12        7.17       11.45     11.39 o 
  -9   2  12       22.50       34.06      9.87 o 
  -8   2  12       60.46       50.18     10.99 o 
  -7   2  12        0.13       -3.99      8.19 o 
  -6   2  12        2.07        7.77      8.44 o 
  -5   2  12      533.96      520.30     21.57 o 
  -4   2  12       26.69       44.51      7.85 o 
  -3   2  12      441.62      417.39     16.16 o 
  -2   2  12      403.74      396.20     15.79 o 
  -1   2  12       58.16       79.70      8.87 o 
   0   2  12      263.66      237.28     12.87 o 
   1   2  12      152.47      161.89     15.50 o 
   2   2  12       24.21       10.63      7.70 o 
   3   2  12      532.51      543.22     20.99 o 
   4   2  12      142.51      176.71     13.56 o 
   5   2  12       93.30      105.50     17.98 o 
   6   2  12      113.07      137.02     38.17 o 
 -11   3  12       97.71       83.93     15.60 o 
 -10   3  12        0.40        4.38      9.66 o 
  -9   3  12       23.92       21.21      9.50 o 
  -8   3  12        1.06        0.79      9.17 o 
  -7   3  12        9.29       13.38      9.36 o 
  -6   3  12        3.87        2.90      9.32 o 
  -5   3  12       13.58       10.21      8.69 o 
  -4   3  12      225.63      243.51     27.71 o 
  -3   3  12       15.57        1.65      7.32 o 
  -2   3  12       53.32       59.85     11.80 o 
  -1   3  12      137.08      129.07     12.38 o 
   0   3  12       82.54      117.06     12.08 o 
   1   3  12      115.41       93.34     11.68 o 
   2   3  12        0.31       -7.68      7.68 o 
   3   3  12        1.40        8.29     11.40 o 
   4   3  12       50.84       39.34     13.87 o 
   5   3  12      186.39      215.45     22.07 o 
   6   3  12        3.93        7.26     13.73 o 
 -10   4  12       24.57       25.03     13.35 o 
  -9   4  12       57.95       54.13     11.01 o 
  -8   4  12       99.71      115.78     17.06 o 
  -7   4  12        8.13        0.02      7.64 o 
  -6   4  12       81.69       83.89     11.71 o 
  -5   4  12      313.44      267.34     18.87 o 
  -4   4  12      476.23      532.11     24.81 o 
  -3   4  12       32.11       24.82      7.95 o 
  -2   4  12        6.56        6.00      8.13 o 
  -1   4  12        0.21        6.76      9.18 o 
   0   4  12      230.88      212.59     14.89 o 
   1   4  12      175.61      196.74     14.85 o 
   2   4  12        6.22       14.87      8.80 o 
   3   4  12      222.61      249.80     21.56 o 
   4   4  12      336.28      365.70     25.71 o 
   5   4  12       55.93       52.66     18.08 o 
   6   4  12       99.02      152.42     20.90 o 
 -10   5  12       22.77       18.20     11.67 o 
  -9   5  12        0.10       15.48      9.36 o 
  -8   5  12       60.10       47.96     10.25 o 
  -7   5  12       22.21        8.51      8.32 o 
  -6   5  12      100.34      119.39     11.31 o 
  -5   5  12      117.35      108.02     12.18 o 
  -4   5  12      145.60      149.78     13.37 o 
  -3   5  12        0.09       -7.10      7.10 o 
  -2   5  12      119.66      141.76     11.17 o 
  -1   5  12      101.45       83.73     11.05 o 
   0   5  12      378.71      323.87     21.56 o 
   1   5  12        5.75        3.51     13.27 o 
   2   5  12        0.53       -8.17     12.58 o 
   3   5  12        0.02       -3.87     15.72 o 
   4   5  12      104.70      119.75     18.19 o 
   5   5  12        3.89      -13.72     13.72 o 
  -9   6  12       42.91       16.10     11.10 o 
  -8   6  12       15.56       22.39     13.93 o 
  -7   6  12       51.99       64.93     12.06 o 
  -6   6  12      196.47      195.55     15.15 o 
  -5   6  12        7.96       16.38      8.89 o 
  -4   6  12      107.40      109.82     10.69 o 
  -3   6  12      170.47      189.26     12.43 o 
  -2   6  12       36.08       46.40     10.07 o 
  -1   6  12        2.55        1.86      7.33 o 
   0   6  12        3.96       -9.41      9.41 o 
   1   6  12        2.23        6.38      9.76 o 
   2   6  12      244.82      236.87     24.80 o 
   3   6  12        0.02        2.79     13.97 o 
   4   6  12       18.55       -2.92     12.57 o 
  -8   7  12       13.14       10.00     17.66 o 
  -7   7  12       70.07       66.09     12.43 o 
  -6   7  12       98.97      125.90     13.65 o 
  -5   7  12       84.01       77.18     11.78 o 
  -4   7  12       39.90       43.95      9.25 o 
  -3   7  12       23.48       24.94      8.54 o 
  -2   7  12       29.36       28.28      8.44 o 
  -1   7  12      164.39      158.54     11.88 o 
   0   7  12        3.69        2.72      7.29 o 
   1   7  12        0.00       -2.60     10.24 o 
   2   7  12        0.18        5.50     11.04 o 
   3   7  12       70.37       84.15     16.67 o 
  -7   8  12        6.92       14.29     10.64 o 
  -6   8  12       68.25       86.94     13.71 o 
  -5   8  12       26.32       44.20     11.78 o 
  -4   8  12       24.97       15.37      9.93 o 
  -3   8  12        0.03        8.30      8.01 o 
  -2   8  12       88.11       91.67     21.48 o 
  -1   8  12        3.36       -9.37      9.37 o 
   0   8  12        0.21       -3.02      9.18 o 
   1   8  12        4.07       20.25     10.05 o 
   2   8  12        1.27        2.83      9.88 o 
  -5   9  12        0.14        5.60      8.80 o 
  -4   9  12        1.70       -4.61      8.40 o 
  -3   9  12       38.65       55.68     10.25 o 
  -2   9  12       90.76      110.75     13.53 o 
  -1   9  12       65.87       57.89     12.11 o 
   0   9  12        5.09        3.75     10.22 o 
 -11   1  13      170.32      216.43     19.93 o 
 -10   1  13      170.77      191.73     17.76 o 
  -9   1  13       30.26       25.65     14.12 o 
  -8   1  13      108.55      133.65     17.11 o 
  -7   1  13       58.77       57.01     11.29 o 
  -6   1  13       47.91       70.72     10.91 o 
  -5   1  13       60.94       80.93      9.47 o 
  -4   1  13       13.43       13.03      7.24 o 
  -3   1  13       62.98       62.82      8.91 o 
  -2   1  13      384.56      403.61     16.57 o 
  -1   1  13      123.97      142.46     17.03 o 
   0   1  13       34.83       23.26      8.01 o 
   1   1  13       85.65       99.97     10.65 o 
   2   1  13       44.39       53.26      9.54 o 
   3   1  13       65.00       65.63     16.38 o 
   4   1  13        2.46       -2.37      8.33 o 
   5   1  13        4.08        2.40      9.39 o 
   6   1  13       28.20       31.50     17.08 o 
 -11   2  13       41.99       44.37     14.65 o 
 -10   2  13       21.16       -2.36     11.19 o 
  -9   2  13        5.05        5.61     17.77 o 
  -8   2  13       44.77       63.70     12.24 o 
  -7   2  13        0.26       -8.42      8.42 o 
  -6   2  13        5.63        4.79      8.45 o 
  -5   2  13       92.30       90.55     11.85 o 
  -4   2  13       17.69       21.42      9.32 o 
  -3   2  13       19.31       36.49      9.72 o 
  -2   2  13      137.24      170.25     11.71 o 
  -1   2  13       32.76       41.40      8.23 o 
   0   2  13        0.03        5.88      8.40 o 
   1   2  13      167.91      171.48     12.47 o 
   2   2  13        0.13       -8.23      8.23 o 
   3   2  13       59.17       42.35     12.18 o 
   4   2  13       11.79       11.29     10.63 o 
   5   2  13       88.78      106.86     19.19 o 
 -10   3  13       16.38        4.68     11.47 o 
  -9   3  13      117.93      129.64     13.36 o 
  -8   3  13       18.21       29.40     11.65 o 
  -7   3  13       32.22       31.52     10.77 o 
  -6   3  13       15.96       12.54      9.32 o 
  -5   3  13      111.81      130.92     18.02 o 
  -4   3  13      219.24      229.88     15.55 o 
  -3   3  13      302.43      319.22     17.46 o 
  -2   3  13       55.75       62.20     10.62 o 
  -1   3  13      104.24       84.78     12.09 o 
   0   3  13      310.37      315.61     17.88 o 
   1   3  13       37.39       37.64     10.24 o 
   2   3  13       72.40       87.10     18.81 o 
   3   3  13      217.08      234.84     21.53 o 
   4   3  13        0.01       -3.46     12.09 o 
   5   3  13       78.60       96.47     29.49 o 
 -10   4  13       21.00       28.71     11.08 o 
  -9   4  13       27.21       40.36     10.80 o 
  -8   4  13       22.94        3.07      8.86 o 
  -7   4  13        7.71       -7.74      7.74 o 
  -6   4  13        6.88       13.03      9.25 o 
  -5   4  13        4.94        0.77     10.04 o 
  -4   4  13       22.68       34.38     10.25 o 
  -3   4  13       88.06       90.16     11.73 o 
  -2   4  13        1.75        3.62      8.10 o 
  -1   4  13       53.24       66.28     11.44 o 
   0   4  13       88.32      109.50     12.59 o 
   1   4  13       20.33       19.41     11.33 o 
   2   4  13        2.14        0.43     10.41 o 
   3   4  13      122.40      150.42     18.67 o 
   4   4  13        1.00        0.27     12.82 o 
   5   4  13        3.78      -13.57     13.57 o 
  -9   5  13       49.34       65.48     22.65 o 
  -8   5  13        1.03        0.21     13.44 o 
  -7   5  13      137.18      143.56     13.22 o 
  -6   5  13       22.34       11.06      8.49 o 
  -5   5  13       43.43       43.35      9.27 o 
  -4   5  13       43.38       58.56     18.42 o 
  -3   5  13       78.01       73.17     17.84 o 
  -2   5  13      282.44      283.85     17.10 o 
  -1   5  13      148.35      141.37     27.71 o 
   0   5  13        0.00       12.26     21.18 o 
   1   5  13        0.23       -9.43      9.43 o 
   2   5  13       91.15      103.51     21.53 o 
   3   5  13        4.64       -1.84     16.59 o 
   4   5  13       45.75       66.85     34.53 o 
  -8   6  13       48.96       54.16     14.88 o 
  -7   6  13        0.16        0.02      9.76 o 
  -6   6  13       21.55       14.01     10.08 o 
  -5   6  13      136.03      124.59     13.53 o 
  -4   6  13       54.46       36.28     10.17 o 
  -3   6  13       59.86       39.40     10.18 o 
  -2   6  13       10.60        8.45      8.16 o 
  -1   6  13       28.24       53.12     11.30 o 
   0   6  13       94.16       97.53     15.91 o 
   1   6  13       50.17       78.41     15.52 o 
   2   6  13       14.17       35.72     13.69 o 
   3   6  13        0.39      -10.61     10.61 o 
  -7   7  13      110.81      125.59     24.35 o 
  -6   7  13        1.73       -1.32      9.46 o 
  -5   7  13        3.26        3.65      8.96 o 
  -4   7  13        8.69       18.93      9.77 o 
  -3   7  13      124.09      115.61     13.18 o 
  -2   7  13       50.42       43.25      9.47 o 
  -1   7  13        4.96        1.22      7.82 o 
   0   7  13       31.89       17.48     10.59 o 
   1   7  13       53.98       51.59     14.59 o 
   2   7  13        1.94        2.99     12.52 o 
  -6   8  13       45.54       53.31     12.11 o 
  -5   8  13       80.23       79.99     12.85 o 
  -4   8  13       73.08       82.21     12.59 o 
  -3   8  13        0.87        8.74      8.33 o 
  -2   8  13       32.40       19.07      9.11 o 
  -1   8  13       13.97       23.03     10.68 o 
   0   8  13       57.27       76.33     13.35 o 
 -10   0  14      117.59      104.22     28.06 o 
  -9   0  14       77.48      134.44     26.63 o 
  -8   0  14      249.68      239.94     32.09 o 
  -7   0  14       80.77       62.01     21.16 o 
  -6   0  14       54.76       33.99     19.26 o 
  -5   0  14      115.47      128.79     20.35 o 
  -4   0  14       35.25       62.33     13.49 o 
  -3   0  14      210.03      207.32     18.49 o 
  -2   0  14      185.79      177.39     17.39 o 
  -1   0  14       59.31       49.09     12.94 o 
   0   0  14      126.68      130.00     42.71 o 
   1   0  14       58.52       90.72     16.24 o 
   2   0  14        0.08      -12.99     13.29 o 
   3   0  14       71.15       89.09     17.59 o 
   4   0  14       29.57       42.37     16.96 o 
   5   0  14       70.89       46.24     17.75 o 
 -10   1  14        9.18       27.87     15.51 o 
  -9   1  14        9.34        0.70     13.26 o 
  -8   1  14       25.49       45.89     14.76 o 
  -7   1  14        0.18      -10.77     10.77 o 
  -6   1  14       26.90       33.44     10.48 o 
  -5   1  14        0.48        0.53     10.08 o 
  -4   1  14        4.72       12.96      8.98 o 
  -3   1  14       39.55       49.94     11.33 o 
  -2   1  14       22.72       27.34      8.18 o 
  -1   1  14      160.12      169.27     12.55 o 
   0   1  14       29.37       27.06      8.56 o 
   1   1  14       23.98       15.41      8.36 o 
   2   1  14        0.25       -0.09      8.50 o 
   3   1  14       31.79       21.34     11.21 o 
   4   1  14        5.00        2.99     11.41 o 
   5   1  14        9.92       21.66     15.53 o 
 -10   2  14       34.55       34.38     17.25 o 
  -9   2  14       58.51       59.91     16.88 o 
  -8   2  14       42.21       44.33     14.70 o 
  -7   2  14      100.74      103.23     13.49 o 
  -6   2  14      105.64       95.60     12.60 o 
  -5   2  14        4.84       10.31     13.31 o 
  -4   2  14        0.11        8.40      9.20 o 
  -3   2  14       12.04       15.73      9.13 o 
  -2   2  14      144.84      133.68     13.54 o 
  -1   2  14      333.28      391.99     20.34 o 
   0   2  14       19.53       23.77      9.73 o 
   1   2  14      135.87      143.26     14.55 o 
   2   2  14      122.15      138.05     14.88 o 
   3   2  14       40.44       37.97     12.42 o 
   4   2  14       10.70       17.51     15.56 o 
 -10   3  14        1.22      -11.54     11.54 o 
  -9   3  14        0.12      -10.51     10.51 o 
  -8   3  14        0.01        5.71     10.00 o 
  -7   3  14       27.64       30.90     11.05 o 
  -6   3  14        1.53       -8.07      8.07 o 
  -5   3  14      182.92      155.05     14.17 o 
  -4   3  14       29.87       23.56     10.02 o 
  -3   3  14      101.61       94.24     12.64 o 
  -2   3  14        2.05        9.77      9.11 o 
  -1   3  14        5.57       -3.67      8.96 o 
   0   3  14       23.18       16.98     10.17 o 
   1   3  14       26.75       47.01     11.58 o 
   2   3  14       40.25       54.02     15.93 o 
   3   3  14       64.81       44.94     14.93 o 
   4   3  14       14.21       -5.73     13.03 o 
  -9   4  14        0.03       -6.14      9.36 o 
  -8   4  14       62.87       68.38     11.42 o 
  -7   4  14        0.52       -7.94      7.94 o 
  -6   4  14       38.59       35.46     10.88 o 
  -5   4  14       42.01       39.48     14.49 o 
  -4   4  14        0.05        1.33      8.77 o 
  -3   4  14        9.00       -1.44      8.58 o 
  -2   4  14      157.33      148.12     13.97 o 
  -1   4  14        9.27       -8.65      8.65 o 
   0   4  14      568.94      554.58     24.21 o 
   1   4  14       66.57      100.29     28.85 o 
   2   4  14       77.28       58.54     23.12 o 
   3   4  14       47.67       51.44     16.63 o 
   4   4  14       62.97       81.62     24.92 o 
  -8   5  14       59.36       55.58     13.81 o 
  -7   5  14       19.68       23.95      9.78 o 
  -6   5  14        3.81       -0.75      9.46 o 
  -5   5  14       65.85       67.62     12.08 o 
  -4   5  14       62.14       61.19     11.68 o 
  -3   5  14        5.48        3.63     10.66 o 
  -2   5  14        1.87       -5.11      9.89 o 
  -1   5  14       70.59       77.14     14.51 o 
   0   5  14        1.34        4.25     11.32 o 
   1   5  14       93.56       88.64     15.93 o 
   2   5  14        0.87       -5.05     12.26 o 
   3   5  14       13.76        3.24     13.30 o 
  -8   6  14        0.13      -10.41     19.34 o 
  -7   6  14       30.12       19.83     11.88 o 
  -6   6  14       42.77       53.88     12.21 o 
  -5   6  14      107.25       81.10     12.67 o 
  -4   6  14        2.42       -5.24      8.80 o 
  -3   6  14       13.25       15.33      9.95 o 
  -2   6  14       46.72       38.09     13.43 o 
  -1   6  14       72.31       80.05     15.74 o 
   0   6  14       60.27       79.77     15.83 o 
   1   6  14       39.77       39.95     14.12 o 
   2   6  14       11.19       16.84     13.89 o 
  -6   7  14       12.50       13.86     12.41 o 
  -5   7  14       44.46       58.16     12.39 o 
  -4   7  14       28.08       39.88     11.53 o 
  -3   7  14       79.49      105.60     15.77 o 
  -2   7  14       76.64       67.32     12.39 o 
  -1   7  14        6.77       -8.36      8.36 o 
   0   7  14        0.61        7.02     12.58 o 
   1   7  14       18.41       43.52     14.76 o 
  -9   1  15        1.17        8.19     26.18 o 
  -8   1  15       10.83       -1.03     13.23 o 
  -7   1  15      138.77      144.29     19.02 o 
  -6   1  15      233.53      245.67     26.04 o 
  -5   1  15      103.06      115.57     15.04 o 
  -4   1  15      110.73      104.06     13.07 o 
  -3   1  15      122.93      123.93     13.65 o 
  -2   1  15       12.85        7.28      9.22 o 
  -1   1  15       17.23       15.51      9.68 o 
   0   1  15       13.15       13.49     10.66 o 
   1   1  15        5.00       -0.11      9.88 o 
   2   1  15       54.73       81.70     14.42 o 
   3   1  15       48.96       85.47     14.93 o 
  -9   2  15       14.74       11.19     14.87 o 
  -8   2  15       19.18        6.97     17.44 o 
  -7   2  15       14.33       16.31     13.87 o 
  -6   2  15       40.62       22.10     10.58 o 
  -5   2  15      214.86      169.77     15.73 o 
  -4   2  15        0.20       -2.00      9.03 o 
  -3   2  15       43.61       46.76     11.48 o 
  -2   2  15       64.69       59.11     11.69 o 
  -1   2  15       71.42       60.08     12.28 o 
   0   2  15       19.61       19.17     10.59 o 
   1   2  15       33.18       43.29     12.11 o 
   2   2  15       42.47       38.32     15.13 o 
   3   2  15        8.44       11.06     14.01 o 
  -9   3  15       10.27       30.95     13.04 o 
  -8   3  15       47.47       56.05     13.38 o 
  -7   3  15       33.43       34.16     11.68 o 
  -6   3  15       72.48       92.96     13.64 o 
  -5   3  15      475.55      461.95     23.11 o 
  -4   3  15       85.79      105.17     17.29 o 
  -3   3  15        0.25        7.37      9.28 o 
  -2   3  15        6.22       16.42     10.30 o 
  -1   3  15       39.01       31.53     10.98 o 
   0   3  15       24.13        5.63     10.45 o 
   1   3  15       64.32      104.90     14.27 o 
   2   3  15        8.56       12.78     15.37 o 
   3   3  15      119.11      118.14     19.64 o 
  -8   4  15      111.27      121.69     13.71 o 
  -7   4  15        0.25       -7.70     10.04 o 
  -6   4  15        1.69       14.59     10.67 o 
  -5   4  15       53.82       41.78     12.25 o 
  -4   4  15       18.58       11.40      9.88 o 
  -3   4  15       72.22       75.04     14.67 o 
  -2   4  15       76.26       71.49     12.48 o 
  -1   4  15       63.91       49.73     18.66 o 
   0   4  15       73.33       74.95     15.95 o 
   1   4  15       31.02       36.12     31.39 o 
   2   4  15        3.06       13.30     15.44 o 
  -7   5  15        1.97       -5.92     10.98 o 
  -6   5  15       46.71       39.49     21.19 o 
  -5   5  15       50.07       52.09     14.79 o 
  -4   5  15       40.51       50.07     19.92 o 
  -3   5  15      119.41      130.40     18.00 o 
  -2   5  15       11.90       11.34     12.40 o 
  -1   5  15        0.04       -8.97     11.48 o 
   0   5  15        2.13       -7.55     12.30 o 
   1   5  15        0.40        6.61     13.93 o 
  -6   6  15       13.54       12.43     11.27 o 
  -5   6  15        4.31      -10.00     10.00 o 
  -4   6  15      106.03      130.78     19.22 o 
  -3   6  15        2.53        0.22      9.82 o 
  -2   6  15        3.59       -3.52     11.58 o 
  -1   6  15        4.76        9.45     12.79 o 
   0   6  15       11.44       -1.03     12.12 o 
  -3   7  15       53.58       50.59     12.83 o 
  -9   0  16       56.00      102.24     28.10 o 
  -8   0  16       95.58      175.99     30.66 o 
  -7   0  16       11.68        9.07     19.57 o 
  -6   0  16       47.04       43.17     21.94 o 
  -5   0  16      169.11      214.17     29.84 o 
  -4   0  16       34.76       71.23     23.91 o 
  -3   0  16        0.05       20.08     19.57 o 
  -2   0  16      209.26      194.40     29.61 o 
  -1   0  16       39.49       82.09     23.91 o 
   0   0  16       24.22      -17.83     17.83 o 
   1   0  16       12.70       -2.09     20.31 o 
   2   0  16        0.10       -3.72     19.15 o 
  -8   1  16       52.49       76.46     18.50 o 
  -7   1  16       16.10       15.11     14.64 o 
  -6   1  16        4.03        4.39     13.81 o 
  -5   1  16        8.60        9.67     12.86 o 
  -4   1  16        0.44       18.58     13.54 o 
  -3   1  16        0.57        5.44     10.80 o 
  -2   1  16       32.24       47.31     11.94 o 
  -1   1  16       43.31       31.79     11.28 o 
   0   1  16        0.74       15.34     11.11 o 
   1   1  16       94.55      128.38     16.01 o 
   2   1  16        0.03       10.11     11.81 o 
  -8   2  16       40.63       58.14     17.10 o 
  -7   2  16        5.16       10.72     14.81 o 
  -6   2  16        9.43        8.80     19.51 o 
  -5   2  16      120.30       94.81     14.15 o 
  -4   2  16       78.21       65.60     17.88 o 
  -3   2  16      118.85      142.39     29.59 o 
  -2   2  16       17.78        7.09     13.20 o 
  -1   2  16        3.28        0.35     10.17 o 
   0   2  16       64.20       82.00     15.23 o 
   1   2  16        0.06       -1.18     11.46 o 
   2   2  16        2.58        6.92     25.50 o 
  -8   3  16       49.99       84.75     18.66 o 
  -7   3  16        8.84        3.86     16.55 o 
  -6   3  16      111.46      115.97     15.10 o 
  -5   3  16       16.55       15.06     11.29 o 
  -4   3  16       11.86        7.90     10.37 o 
  -3   3  16        3.52       -4.36     10.39 o 
  -2   3  16        0.12        7.10     10.61 o 
  -1   3  16        4.41       -9.63      9.63 o 
   0   3  16        0.37       -1.41     10.85 o 
   1   3  16       36.12       10.49     14.48 o 
  -7   4  16        1.37        0.25     11.57 o 
  -6   4  16        5.12        4.10     10.82 o 
  -5   4  16       21.00       20.72     12.23 o 
  -4   4  16      153.38      138.00     18.88 o 
  -3   4  16      146.50      149.07     20.17 o 
  -2   4  16        2.20       -5.04     11.65 o 
  -1   4  16       17.72        4.37     12.81 o 
   0   4  16        3.90        2.49     20.41 o 
   1   4  16        1.38        7.87     14.52 o 
  -6   5  16       69.78       87.27     14.52 o 
  -5   5  16       93.55      120.33     25.46 o 
  -4   5  16        2.19       18.03     13.73 o 
  -3   5  16        2.65      -10.20     12.07 o 
  -2   5  16       17.38       16.26     12.85 o 
  -1   5  16       17.10       16.55     14.11 o 
  -7   1  17       97.61      125.54     20.27 o 
  -6   1  17       67.34       39.39     16.06 o 
  -5   1  17        8.63      -12.62     12.62 o 
  -4   1  17        9.86        2.57     17.77 o 
  -3   1  17        7.00       20.27     15.35 o 
  -2   1  17        0.37       -0.74     13.92 o 
  -1   1  17        0.62       17.50     19.44 o 
   0   1  17       42.55       57.57     16.96 o 
  -7   2  17        3.18       24.27     16.67 o 
  -6   2  17       74.29       54.24     17.31 o 
  -5   2  17       12.65       -4.30     13.43 o 
  -4   2  17       53.63       31.08     46.62 o 
  -3   2  17        0.02      -10.75     10.75 o 
  -2   2  17        9.67        3.01     11.30 o 
  -1   2  17       11.05       13.92     11.87 o 
   0   2  17       55.19       53.52     14.25 o 
  -6   3  17        7.44       -1.04     14.87 o 
  -5   3  17        4.92       -9.54     11.11 o 
  -4   3  17        0.02      -10.47     10.63 o 
  -3   3  17        0.44        6.21     11.78 o 
  -2   3  17       65.61       86.06     16.58 o 
  -1   3  17       11.23       13.39     23.31 o 
  -4   4  17        1.47        0.99     12.88 o 
  -3   4  17        0.04      -12.96     12.96 o 
  -2   4  17       13.48       28.78     15.01 o 
  -4   0  18        2.68      -17.25     18.33 o 
  -3   0  18        1.44        4.15     20.04 o 
  -4   1  18       12.44       35.20     16.66 o 
  -3   1  18        0.00       -5.33     14.94 o 
                                                 
